# Supplementary material for: The influence of rewards on (sub-)optimal interleaving
Source: PLoS One. 2019 Mar 18;14(3):e0214027. doi: 10.1371/journal.pone.0214027 (PMC6422303; doi:10.1371/journal.pone.0214027)
Supplement: S1 File — The zip-file contains the code to run the experiment in the version of experiment 1 (no time limit, Dutch instructions). (ZIP) [file pone.0214027.s001.zip]

Archive with 9 entries (8 files):
- participantConditions.csv
- __MACOSX/
- __MACOSX/._participantConditions.csv
- EmmamolScaled.png
- __MACOSX/._EmmamolScaled.png
- experiment1_code.py
- __MACOSX/._experiment1_code.py
- howToRunCodeExperiment1.rtf
- __MACOSX/._howToRunCodeExperiment1.rtf
