# Supplementary material for: The influence of rewards on (sub-)optimal interleaving
Source: PLoS One. 2019 Mar 18;14(3):e0214027. doi: 10.1371/journal.pone.0214027 (PMC6422303; doi:10.1371/journal.pone.0214027)
Supplement: S2 File — The zip-file contains the code to run the experiment in the version of experiment 3 (time limit, English instructions). (ZIP) [file pone.0214027.s002.zip › participantConditions.csv]

1	r	ld	ed
2	r	de	dl
3	l	ed	ld
4	l	dl	de
5	l	ld	ed
6	l	de	dl
7	r	ed	ld
8	r	dl	de
9	r	ld	ed
10	r	de	dl
11	l	ed	ld
12	l	ld	ed
13	r	dl	de
14	l	de	dl
15	l	dl	de
16	r	ed	ld
17	r	dl	de
18	r	ed	ld
19	l	de	dl
20	l	ld	ed
21	r	de	dl
22	l	dl	de
23	r	ld	ed
24	l	ed	ld
