# Supplementary material for: The influence of rewards on (sub-)optimal interleaving
Source: PLoS One. 2019 Mar 18;14(3):e0214027. doi: 10.1371/journal.pone.0214027 (PMC6422303; doi:10.1371/journal.pone.0214027)
Supplement: S2 File — The zip-file contains the code to run the experiment in the version of experiment 3 (time limit, English instructions). (ZIP) [file pone.0214027.s002.zip › experiment3_code.py]

#############################

#############################

#############################

####

####  Dual-tasking experiment: whack a mole

####  Developed by Christian P. Janssen, c..p.janssen@uu.nl

####  July 2016

####  Described in publication: Janssen, Everaert, Hendriksen, Mensing, Tigchelaar, and Nunner (2019). The influence of rewards on (sub-)optimal interleaving. Plos One.

####  Others are allowed to use this code for non-commercial purposes, provided that they acknowledge the use and cite the corresponding journal paper in any material that they present (for example, in papers, presentations, lecture materials, leaflets)

####  This version of the code was used for experiment 3. It has a time limit, instruction in English, and only uses the constrained and difficult dual-task conditions.

###   The code is provided on an "as is" basis, and may contain some inefficiencies

###   (for one, the code is a modification of a previous experiment described in Janssen et al. (2011, Topics in Cognitive Science) and Janssen & Brumby (2015, Plos One) which involves a tracking task. At some places in the code there is remant code from that experiment.

####

#############################

#############################

#############################


import os

import random

#import wx           #window widget

#import cStringIO

#import numpy

#import scipy

import time

import pygame

#import thread

#import  wx.lib.newevent

#import math

#import scipy          #note that installing scipy also requires installation of numpy. Download both here: http://www.scipy.org/Download (under "offical downloads")

import scipy.special   #contains round function


import sys


#from bisect import bisect_left, bisect_right


#### determine what time of timer I need. See discussion on: http://coreygoldberg.blogspot.com/2009/12/python-accurate-cross-platform-timers.html

if sys.platform == "win32":

    # On Windows, the best timer is time.clock()

    default_timer = time.clock

    print("using time.clock")

else:

    # On most other platforms, the best timer is time.time()

    default_timer = time.time

    print("using time.time")


######initialize global variables

onNoteBook = False


timeFeedbackIsGiven = 7


global EnvironmentIsRunning    #True if there is a display


global joystickObject # the joystick object (initialized at start of experiment)


global partOfExperiment

partOfExperiment = "singleTaskTracking"


global outputFile


condition = "neutral"


global conditions

conditions = () #stores the


cursorMotion = (0,0)    #the motion of the joystick


trackerdistanceArray = []

digitPressTimes = []

startTime = 0

timeFeedbackIsShown = 5


startedClosingThreads = False


backgroundColorTrackerScreen = (255,255,255)      #white

backgroundColorDigitScreen = backgroundColorTrackerScreen

backgroundColorEntireScreen = (50,50,50)       #gray

coverUpColor = (200,200,200)   #very light gray

TrackerTargetColor = (0,0,0)     #black

radiusInnerColor = (255, 204, 102)  #orange

radiusOuterColor = (255,0,0)    #red

CursorColor = (0,0,255)     #blue


ExperimentWindowSize=(1400,900)  #eye-tracker screen: 1280*1024 pixels

ScrabbleTaskWindowSize = DigitTaskWindowSize =(450,450)

TrackerTargetSize = CursorSize = (20,20)


##topLeftCornerOfScrabbleTaskWindow = (int(ExperimentWindowSize[0]-ScrabbleTaskWindowSize[0]-DigitTaskWindowSize[0])/3,50)

##topLeftCornerOfDigitTaskWindow = (2*topLeftCornerOfScrabbleTaskWindow[0]+ScrabbleTaskWindowSize[0],50)

##topLeftCornerOfGoalNumber = (DigitTaskWindowSize[0]/2-100 + topLeftCornerOfDigitTaskWindow[0],DigitTaskWindowSize[1]/2-20 + topLeftCornerOfDigitTaskWindow[1])

##topLeftCornerOfUserNumber = (DigitTaskWindowSize[0]/2-100 + topLeftCornerOfDigitTaskWindow[0],DigitTaskWindowSize[1]/2+20 + topLeftCornerOfDigitTaskWindow[1])


topLeftCornerOfFeedbackDuringTrial = (ExperimentWindowSize[0]/2-85,50)

#sizeOfFeedbackDuringTrial = (170,200)
sizeOfFeedbackDuringTrial = (170,100)

colorScoreScreen = (250,250,250) ## wit ##(237, 44, 222) #roze


topLeftCornerOfDigitTaskWindow = (int(ExperimentWindowSize[0]/2-ScrabbleTaskWindowSize[0]-sizeOfFeedbackDuringTrial[0]/2-50),50)
print("top left 1: " + str(topLeftCornerOfDigitTaskWindow))

topLeftCornerOfScrabbleTaskWindow= (int(ExperimentWindowSize[0]/2 + sizeOfFeedbackDuringTrial[0]/2 +50),50)
print("top left 2: " + str(topLeftCornerOfScrabbleTaskWindow))


#topLeftCornerOfDigitTaskWindow = (int(ExperimentWindowSize[0]-ScrabbleTaskWindowSize[0]-DigitTaskWindowSize[0])/3,50)

#topLeftCornerOfScrabbleTaskWindow= (2*topLeftCornerOfDigitTaskWindow[0]+DigitTaskWindowSize[0]+60,50)


topLeftCornerOfGoalNumber = (DigitTaskWindowSize[0]/2-150 + topLeftCornerOfDigitTaskWindow[0],DigitTaskWindowSize[1]/2-20 + topLeftCornerOfDigitTaskWindow[1])

topLeftCornerOfUserNumber = (DigitTaskWindowSize[0]/2-150 + topLeftCornerOfDigitTaskWindow[0],DigitTaskWindowSize[1]/2+20 + topLeftCornerOfDigitTaskWindow[1])


topLeftCornerOfGoalScrabble = (ScrabbleTaskWindowSize[0]/2-150 + topLeftCornerOfScrabbleTaskWindow[0],ScrabbleTaskWindowSize[1]/2-50 + topLeftCornerOfScrabbleTaskWindow[1])

topLeftCornerOfUserInputScrabble = (ScrabbleTaskWindowSize[0]/2-150 + topLeftCornerOfScrabbleTaskWindow[0],ScrabbleTaskWindowSize[1]/2+50 + topLeftCornerOfScrabbleTaskWindow[1])


#maxTrialTime = 20    #maximum time one can spend on typing

numberCompleted = False  #boolean: did user completely type in the number?

goalNumber = "123456789"

userNumber = ""

lengthOfGoalNumber = 20


scoresOnThisBlock = []   #stores the scores on the current block. Can be used to report performance each 5th trial


####

####

####

#### variables for "hit the mole" task

####

####

####

####


#### variables that are useful for both left task and right task

maxNumberMoles = 50 ## the maximum number of moles to hit before task ends

maxTrialTimeDual = 25  #360 #maximum time for dual-task trials (in seconds)

maxTrialTimeSingleTaskMole = 360

numberOfDualTaskTrials = 25 #number of trials per block/condition of trials

numberOfSingleTaskMoleLeftTrials = 1 #

numberOfSingleTaskMoleRightTrials = 1#


### now big are the Mole windows & what is the position of the top-left corner of left task and of right task

MoleWindowSize = (450,450)

topLeftCornerOfLeftTaskWindow = (int(ExperimentWindowSize[0]/2-MoleWindowSize[0]-sizeOfFeedbackDuringTrial[0]/2-50),50)

topLeftCornerOfRightTaskWindow= (int(ExperimentWindowSize[0]/2 + sizeOfFeedbackDuringTrial[0]/2 +50),50)


totalScoreOfBothTasks = 0

totalScoreListOfAllBlocksAndAllTrials = []   ### to keep track of all the scores that were encountered during ALL trials: add the end score of a trial to this list at the end of the trial

possibleLocationsOnMoles = [1,2,3,4,5,6,7,8,9]  ## what are all the unique positions of mole

#pictureOfMole = pygame.image.load("MoleScaled.jpg")   ## image from: http://www.mole-man.co.uk/images/Mole_Graphic.jpg?195. Should be free-ware; see wiki commons or draw own
pictureOfMole = pygame.image.load("EmmamolScaled.png")


#molePictureDimensions = (125,107)  ### how many pixels wide & height (needed to scale)
molePictureDimensions = (120,120)  ### how many pixels wide & height (needed to scale)


## create look-up table to determine diminishing return values

potentialScoresForDiminishingReturnCurve = [0]

diminishingFactor = 0.84

for i in range(1,(maxNumberMoles+1)):

    oldScore = potentialScoresForDiminishingReturnCurve[len(potentialScoresForDiminishingReturnCurve)-1]

    scoreUpdate = diminishingFactor**i

    newScore = oldScore + scoreUpdate

    potentialScoresForDiminishingReturnCurve.extend([newScore])


extraSpaceLeftAndRight = 30 ## pixels

sizeOfEachSquare = int((MoleWindowSize[0] - 2* extraSpaceLeftAndRight)/3)


## Bottom-row

pos1 = (extraSpaceLeftAndRight,(extraSpaceLeftAndRight+2*sizeOfEachSquare))  ##bottom-left

pos2 = ((extraSpaceLeftAndRight+sizeOfEachSquare),(extraSpaceLeftAndRight+2*sizeOfEachSquare))  ##

pos3 = ((extraSpaceLeftAndRight+ 2*sizeOfEachSquare),(extraSpaceLeftAndRight+2*sizeOfEachSquare))  ##


## middle-row

pos4 = (extraSpaceLeftAndRight,(extraSpaceLeftAndRight+sizeOfEachSquare))  ##

pos5 = ((extraSpaceLeftAndRight+sizeOfEachSquare),(extraSpaceLeftAndRight+sizeOfEachSquare))  ##

pos6 = ((extraSpaceLeftAndRight+ 2*sizeOfEachSquare),(extraSpaceLeftAndRight+sizeOfEachSquare))  ##


## top-row

pos7 = (extraSpaceLeftAndRight,(extraSpaceLeftAndRight))  ##

pos8 = ((extraSpaceLeftAndRight+sizeOfEachSquare),(extraSpaceLeftAndRight))  ##

pos9 = ((extraSpaceLeftAndRight+ 2*sizeOfEachSquare),(extraSpaceLeftAndRight))  ##


gridLocations = (pos1,pos2,pos3,pos4,pos5,pos6,pos7,pos8,pos9)    ## set of locations: what is top-left location of position 1,2,3,4,5,6,7,8,9 (in order)


### randomly determine what the background color for each function is
colorA = (224, 181, 137)  ## lightbrown
colorB = (136, 255, 136)  ## mint green
colorC = (210, 226, 255)  ## blue


#randomly shuffle the colors, then assign them once to specific functions
allColors = (colorA,colorB,colorC)
allColorsShuffled = random.sample(allColors,len(allColors))
linearBackgroundColor = allColorsShuffled[0]
dimBackgroundColor = allColorsShuffled[1]
expBackgroundColor = allColorsShuffled[2]
testBackgroundColor = (250, 207, 225)

#### variables for left task window

scoresLeft = [0]  ## a vector ("list of numbers") of all scores so far. The "right-most" score is the most recent score  bv bij lineair:  0 2 4 6 8 10 12

numberMolesHitLeft = 0

leftScoreFunction = "linear"  ## keep track what the current type of score function is


whichSideIsTrainedFirstInSingleTask = "left"


leftMoleTaskPresent = False   ## true als je single-taak doet met alleen links aanwezig, of dual-task

leftMoleWindowVisible = False   ## true when the window is open and the subject is working on THIS task (not on the right task)

leftMoleWindowVisitCounter = 0


allPossibleLeftLocationsOfMoles = [1,2,3,4,5,6,7,8,9]   ## will turn into vector with "maxNumberMoles" elements in case SJ hits only moles here


backgroundColorLeftTask = (255, 204, 102)  #orange  ## consider changing color depending on underlying function


## and for right

scoresRight = [0]  ## a vector ("list of numbers") of all scores so far. The "right-most" score is the most recent score  bv bij lineair:  0 2 4 6 8 10 12

numberMolesHitRight = 0

rightScoreFunction = "linear"  ## keep track what the current type of score function is


rightMoleTaskPresent   = False

rightMoleWindowVisible = False

rightMoleWindowVisitCounter = 0


allPossibleRightLocationsOfMoles = [1,2,3,4,5,6,7,8,9]   ## will turn into vector with "maxNumberMoles" elements in case SJ hits only moles here


backgroundColorRightTask = (255, 130, 255)  #pink/purple/lila  ## consider changing color depending on underlying function


spacebarpressed = False


#numbersAvailableForGoalNumber = "123456789"

numbersAvailableForGoalNumber = 'ABCDEFGHIJKLMNOPQRSTUVWXYZ'


##### variables for scrabble task:

scrabbleBaseLetters = "AEKLOPMNHTD"    #version that is used to store a canonical order of strings

scrabbleBaseLettersToDisplay = scrabbleBaseLetters   ## version that is scrambled for display purposes

scrabbleGeneratedWordList = []

totalNrScrabbleWordsGenerated = 0

currentScrabbleLetters = ''  ### the letters that are shown on screen as you generate a word

listOfWordSolutions = ["AEK","KLO","KLM"]      ### contains all the possible solutions


#TrackerTargetCoordinates = (ScrabbleTaskWindowSize[0]/2 - (TrackerTargetSize[0]/2),ScrabbleTaskWindowSize[1]/2 - (TrackerTargetSize[1]/2))

TrackerTargetCoordinates = (topLeftCornerOfScrabbleTaskWindow[0]+ScrabbleTaskWindowSize[0]/2,topLeftCornerOfScrabbleTaskWindow[1]+ScrabbleTaskWindowSize[1]/2)

CursorCoordinates = (ScrabbleTaskWindowSize[0]/2 - (CursorSize[0]/2),ScrabbleTaskWindowSize[1]/2 - (CursorSize[0]/2))


#frequencies used to calculate positions of tracker target

#f1 = 0.07

#f2 = 0.15

#f3 = 0.23


fontsizeGoalAndUserNumber = 30


maxTrialTimeSingleTyping = 150 #maximum time for single-task typing

maxTrialTimeSingleScrabble = 150


maxTrialTimeSingleTracking = 150 #maximum time for single-task tracking

scrabbleWindowVisitCounter = 0

letterWindowVisitCounter = 0


numberOfSingleTaskTrackingTrials = 1 #5

numberOfSingleTaskTypingTrials = 1 #5


scrabbleTaskPresent = True

letterTaskPresent = True


scrabbleWindowVisitCounter = 0

letterWindowVisitCounter = 0


#scalingCursorMotion = 5 #how many pixels does the cursor move when joystick is at full angle (value of 1 or -1).


global blockNumber

blockNumber = 0


global trialNumber

trialNumber = 0


global subjNr

subjNr = 0


#global focus

#focus = "NONE"


global scrabbleWindowVisible

scrabbleWindowVisible = True

global letterWindowVisible

letterWindowVisible = True


radiusAroundTarget = 100


standardDeviationOfNoise = 6


stepSizeOfTrackerScreenUpdate = 0.005 #how many seconds does it take for a screen update?


scoresForPayment = []


baseratePayment = 3   #what do participants earn minimum?

maxPayment = 12       #what do we pay maximum?


currentUserScore = 0


messageIsOnScreen = False     ##### are we currently in a message is on screen situation?


mousePressed = False       #used at beginning of experiment: mouse needs to be clicked


timeOfCompleteStartOfExperiment = 0   #this value is needed because otherwise one of the time output numbers becomes too large to have enough precision


def writeDataToFile(Eventmessage1, message2):

    global outputFile

    global subjNr

    global numberCompleted

    global startTime         #stores time at which trial starts

    global partOfExperiment

    global blockNumber

    global trialNumber

    global startTime         #stores time at which trial started

    global timeOfCompleteStartOfExperiment  #time at which experiment started

    global currentUserScore

    global leftMoleTaskPresent

    global rightMoleTaskPresent

    global leftMoleWindowVisible

    global rightMoleWindowVisible

    global leftMoleWindowVisitCounter

    global rightMoleWindowVisitCounter

    global scoresLeft    ## vector of numbers

    global scoresRight

    global numberMolesHitLeft

    global numberMolesHitRight

    global allPossibleLeftLocationsOfMoles

    global allPossibleRightLocationsOfMoles

    global backgroundColorLeftTask

    global backgroundColorRightTask

    global maxNumberMoles

    global currentLeftScore

    global leftScoreFunction

    global rightScoreFunction


    colorLeftToPrint = ""

    for i in backgroundColorLeftTask:  ## code to make sure that every color is represented by 9 digits

        if (i > 99):

            colorLeftToPrint = colorLeftToPrint + str(i)

        elif (i > 9):

            colorLeftToPrint = colorLeftToPrint + "0" + str(i)

        else:

            colorLeftToPrint = colorLeftToPrint + "00" + str(i)


    colorRightToPrint = ""

    for i in backgroundColorRightTask:  ## code to make sure that every color is represented by 9 digits

        if (i > 99):

            colorRightToPrint = colorRightToPrint + str(i)

        elif (i > 9):

            colorRightToPrint = colorRightToPrint + "0" + str(i)

        else:

            colorRightToPrint = colorRightToPrint + "00" + str(i)


    currentLeftMoleLocation = "-1"

    previousLeftMoleLocation = "-1"

    nextLeftMoleLocation = "-1"

    if (leftMoleTaskPresent):

        currentLeftMoleLocation = str(allPossibleLeftLocationsOfMoles[max(0,(numberMolesHitLeft-1))])  ## location of the the mole that was hit most recently

        if (numberMolesHitLeft > 1):

            previousLeftMoleLocation = str(allPossibleLeftLocationsOfMoles[numberMolesHitLeft-2] )

        if (numberMolesHitLeft < (maxNumberMoles-1)):

            nextLeftMoleLocation = str(allPossibleLeftLocationsOfMoles[numberMolesHitLeft])  ## no -1 because it is this position (list starts counting at 0)


    currentRightMoleLocation = "-1"

    previousRightMoleLocation = "-1"

    nextRightMoleLocation = "-1"

    if (rightMoleTaskPresent):

        currentRightMoleLocation = str(allPossibleRightLocationsOfMoles[max(0,(numberMolesHitRight-1))])

        if (numberMolesHitRight > 1):

            previousRightMoleLocation = str(allPossibleRightLocationsOfMoles[numberMolesHitRight-2])

        if (numberMolesHitRight < (maxNumberMoles-1)):

            nextRightMoleLocation = str(allPossibleRightLocationsOfMoles[numberMolesHitRight])  ## no -1 because it is this position (list starts counting at 0)


##    outputCursorCoordinates = CursorCoordinates

##    outputTrackerTargetCoordinates = TrackerTargetCoordinates

#    outputuserNumber = userNumber

    #outputgoalNumber = goalNumber


    #outputFocus = focus


    currentTime = default_timer() - timeOfCompleteStartOfExperiment                              #this is an absolute time, that always increases (necessary to syncronize with eye-tracker)

    currentTime = scipy.special.round(currentTime*10000)/10000


    localTime = default_timer() - startTime                             #this is a local time (reset at the start of each trial)

    localTime = scipy.special.round(localTime*10000)/10000


#    outputLengthOfUserNumber = 0

##   outputLengthofGoalNumber = 0


    currentLeftScore = str(scoresLeft[len(scoresLeft)-1])

    currentRightScore = str(scoresRight[len(scoresRight)-1])


    ###still add the current condition


    outputText = str(subjNr) + " " + str(currentTime) + " " + str(localTime) + " " + str(blockNumber) + " " + str(trialNumber) + " "  + partOfExperiment + " " + str(maxNumberMoles) + " " + str(leftMoleTaskPresent) + " " + str(rightMoleTaskPresent) + " " + str(leftMoleWindowVisible) + " " + str(rightMoleWindowVisible) + " " + str(leftMoleWindowVisitCounter) + " " + str(rightMoleWindowVisitCounter) + " " + condition + " "

    outputText = outputText + leftScoreFunction + " " + rightScoreFunction + " " + colorLeftToPrint + " " + colorRightToPrint + " "

    outputText = outputText + str(numberMolesHitLeft) + " " + str(numberMolesHitRight) + " "

    outputText = outputText + previousLeftMoleLocation + " " + currentLeftMoleLocation + " " + nextLeftMoleLocation + " " + previousRightMoleLocation + " " + currentRightMoleLocation + " " + nextRightMoleLocation + " " + str(currentUserScore) + " " + str(currentLeftScore) + " " + str(currentRightScore) + " " + str(Eventmessage1) + " " + str(message2) + "\n"

    ### Hier de code uitbreiden. Haal overbodige variabelen weg (bv: str(scrabbleTaskPresent) ) en voeg nieuwe variabelen toe

    ### zorg dat je de relevante variabelen als "global" laadt

    ### nummers moet je eerst met de functie str() omzetten naar een string -> dan kan het geprint worden

    ### zorg dat tussen variabelen steeds een spatie komt te staan met behulp van + " " +


    outputFile.write(outputText)


def checkKeyPresses():

    global TrackerTargetCoordinates

    global CursorCoordinates

    global trackerdistanceArray

    global numberCompleted

    global startTime

    global app

    global startedClosingThreads

    global screen

    global digitPressTimes #stores the intervals between keypresses

    global numberCompleted

    global goalNumber

    global userNumber

    global joystickObject   #the joystick object

    global cursorMotion

    global DigitTaskWindowSize

    global mousePressed

    global spacebarpressed

    global messageIsOnScreen


    for event in pygame.event.get():

        if (event.type == pygame.QUIT):

                    quit()

                    return


        elif event.type == pygame.MOUSEBUTTONDOWN:

            mousePressed = True

            pos = pygame.mouse.get_pos()

            print(pos)

            posString = str(pos[0]) + "_" + str(pos[1])

            writeDataToFile("MousePress",posString)


        elif event.type == pygame.KEYDOWN:


            keycode = event.key


            if (keycode == pygame.K_SPACE):         #only respond to 0 button

                if (messageIsOnScreen):

                    messageIsOnScreen = False

                    spacebarpressed = True

                else:                           ### only switch windows when we are not in a part of experiment where message is on the screen

                    spacebarpressed = True

                    switchWindows()

                #writeDataToFile("ButtonRelease","none")


            elif((leftMoleTaskPresent and not leftMoleWindowVisible) and leftMoleWindowVisitCounter == 0 and rightMoleWindowVisitCounter == 0 and keycode == pygame.K_LEFT):
                    switchWindows("leftArrow")
            elif((rightMoleTaskPresent and not rightMoleWindowVisible) and leftMoleWindowVisitCounter == 0 and rightMoleWindowVisitCounter == 0 and keycode == pygame.K_RIGHT):
                    switchWindows("rightArrow")


            elif (((leftMoleTaskPresent and leftMoleWindowVisible) or (rightMoleTaskPresent and rightMoleWindowVisible))and keycode != ""):

                if (onNoteBook):
                    if (keycode == pygame.K_y):
                        localValue = "1"
                    elif (keycode == pygame.K_x):
                        localValue = "2"
                    elif (keycode == pygame.K_c):
                        localValue = "3"
                    elif (keycode == pygame.K_a):
                        localValue = "4"
                    elif (keycode == pygame.K_s):
                        localValue = "5"
                    elif (keycode == pygame.K_d):
                        localValue = "6"
                    elif (keycode == pygame.K_q):
                        localValue = "7"
                    elif (keycode == pygame.K_w):
                        localValue = "8"
                    elif (keycode == pygame.K_e):
                        localValue = "9"
                    else:
                        localValue = "-"
                        writeDataToFile("unknownKeyPress",str(keycode))
                else:
                    if (keycode == pygame.K_1 or keycode == pygame.K_KP1):
                        localValue = "1"
                    elif (keycode == pygame.K_2 or keycode == pygame.K_KP2):
                        localValue = "2"
                    elif (keycode == pygame.K_3 or keycode == pygame.K_KP3):
                        localValue = "3"
                    elif (keycode == pygame.K_4 or keycode == pygame.K_KP4):
                        localValue = "4"
                    elif (keycode == pygame.K_5 or keycode == pygame.K_KP5):
                        localValue = "5"
                    elif (keycode == pygame.K_6 or keycode == pygame.K_KP6):
                        localValue = "6"
                    elif (keycode == pygame.K_7 or keycode == pygame.K_KP7):
                        localValue = "7"
                    elif (keycode == pygame.K_8 or keycode == pygame.K_KP8):
                        localValue = "8"
                    elif (keycode == pygame.K_9 or keycode == pygame.K_KP9):
                        localValue = "9"
                    else:
                        localValue = "-"
                        writeDataToFile("unknownKeyPress",str(keycode))


                if (localValue != "-"):

                    leftRight = "none"

                    if (leftMoleTaskPresent and leftMoleWindowVisible):

                        leftRight = "left"

                    elif(rightMoleTaskPresent and rightMoleWindowVisible):

                        leftRight = "right"


                    processKeyPressMole(localValue,leftRight)


# def updateTrackerScreen(sleepTime):
#
#     global screen
#
#     global TrackerTargetCoordinates
#
#     global CursorCoordinates
#
#     global trackerdistanceArray
#
#     global numberCompleted
#
#     global startTime
#
#     global maxTrialTimeDual
#
#     global maxTrialTimeSingleTyping
#
#     global startedClosingThreads
#
#     global cursorMotion
#
#     global scrabbleWindowVisible
#
#
#
#
#
#     global stepSizeOfTrackerScreenUpdate
#
#
#
#
#
#     #valueX = TrackerTargetCoordinates[0]
#
#     #valueY = TrackerTargetCoordinates[1]
#
#
#
#
#
#
#
#     x = CursorCoordinates[0]
#
#     y = CursorCoordinates[1]
#
#
#
#
#
#     #always add noise
#
#     #x = x + random.randint(-1,5)
#
#     #y = y + random.randint(-1,5)
#
#
#
#
#
#     final_x = x
#
#     final_y = y
#
#
#
#
#
#     #only add noise if tracker is not moving
#
#     motionThreshold = 0.08
#
#     if (not (scrabbleWindowVisible and (cursorMotion[0]>motionThreshold or cursorMotion[0]< -1* motionThreshold or cursorMotion[1]>motionThreshold or cursorMotion[1]< -1 *motionThreshold))):
#
#         final_x = x + random.gauss(0, standardDeviationOfNoise)
#
#         final_y = y + random.gauss(0, standardDeviationOfNoise)
#
#
#
#
#
#
#
#
#
#     if (scrabbleWindowVisible):   #only add cursormotion if the window is open (i.e., if the participant sees what way cursor moves!)
#
#         final_x = final_x + cursorMotion[0]* scalingCursorMotion
#
#         final_y = final_y + cursorMotion[1]* scalingCursorMotion
#
#
#
#
#
#
#
#     #now iterate through updates (but only do that if the window is open - if it's closed do it without mini-steps, so as to make computation faster)s
#
#     nrUpdates = int(sleepTime /stepSizeOfTrackerScreenUpdate)
#
#     delta_x = (final_x - x)/nrUpdates
#
#     delta_y = (final_y - y)/nrUpdates
#
#
#
#
#
#     if (scrabbleWindowVisible):
#
#         for i in range(0,nrUpdates):
#
#
#
#             x = x + delta_x
#
#             y = y + delta_y
#
#
#
#             #now check if the cursor is still within screen range
#
#             if ((x,y) != CursorCoordinates):
#
#                 if (x < (topLeftCornerOfScrabbleTaskWindow[0] + CursorSize[0]/2)):
#
#                     x = topLeftCornerOfScrabbleTaskWindow[0] + CursorSize[0]/2
#
#                 elif (x > (topLeftCornerOfScrabbleTaskWindow[0] + ScrabbleTaskWindowSize[0] - CursorSize[0]/2)):
#
#                     x = topLeftCornerOfScrabbleTaskWindow[0] + ScrabbleTaskWindowSize[0] - CursorSize[0]/2
#
#
#
#
#
#                 if (y < (topLeftCornerOfScrabbleTaskWindow[1] + CursorSize[1]/2)):
#
#                     y = topLeftCornerOfScrabbleTaskWindow[1] + CursorSize[1]/2
#
#                 elif (y > (topLeftCornerOfScrabbleTaskWindow[1] + ScrabbleTaskWindowSize[1] - CursorSize[1]/2)):
#
#                     y = topLeftCornerOfScrabbleTaskWindow[1] + ScrabbleTaskWindowSize[1] - CursorSize[1]/2
#
#
#
#
#
#                 if (scrabbleWindowVisible):  #only update screen when it's visible
#
#                     #now prepare the screen for an update
#
#
#
#                     #first do appropriate cover-up
#
#                     oldLocation = ((CursorCoordinates[0]-CursorSize[0]/2),(CursorCoordinates[1]-CursorSize[1]/2)) #gives top-left corner of block
#
#                     blockMaskingOldLocation = pygame.Surface(CursorSize).convert()
#
#                     blockMaskingOldLocation.fill(backgroundColorTrackerScreen)
#
#                     screen.blit(blockMaskingOldLocation,oldLocation)
#
#
#
#
#
#                     local_distance = math.sqrt((abs(oldLocation[0] - TrackerTargetCoordinates[0]))**2 + (abs(oldLocation[1] - TrackerTargetCoordinates[1]))**2  )
#
#
#
#
#
#                     if (local_distance < (radiusAroundTarget + CursorSize[0]*2)):  #if cursor used to be within radius from target, redraw circle
#
#
#
#
#
#                         sizeOfLocalScreen = (int(radiusAroundTarget*2.5),int(radiusAroundTarget*2.5))
#
#                         localScreen = pygame.Surface(sizeOfLocalScreen).convert()
#
#                         localScreen.fill(backgroundColorTrackerScreen)
#
#
#
#                         #draw a filled circle
#
#                         circle_inside = drawowncircle(localScreen, radiusInnerColor, (int(sizeOfLocalScreen[0]/2),int(sizeOfLocalScreen[1]/2)), radiusAroundTarget, 0)  #pygame.draw.circle(Surface, color, pos, radius, width=0);
#
#                         #draw edges think
#
#                         circle_edges = drawowncircle(localScreen, radiusOuterColor, (int(sizeOfLocalScreen[0]/2),int(sizeOfLocalScreen[1]/2)), radiusAroundTarget, 5)  #pygame.draw.circle(Surface, color, pos, radius, width=0);
#
#
#
#                         screen.blit(localScreen, ((topLeftCornerOfScrabbleTaskWindow[0]+ScrabbleTaskWindowSize[0]/2-sizeOfLocalScreen[0]/2),(topLeftCornerOfScrabbleTaskWindow[1]+ScrabbleTaskWindowSize[1]/2-sizeOfLocalScreen[1]/2)))   #make area about 30 away from centre
#
#
#
#
#
#
#
#
#
#                     #always redraw target
#
#                     newLocation = (x-CursorSize[0]/2,y-CursorSize[1]/2)
#
#                     blockAtNewLocation = pygame.Surface(CursorSize).convert()
#
#                     blockAtNewLocation.fill(CursorColor)
#
#
#
#                     screen.blit(blockAtNewLocation,newLocation)        #blit puts something new on the screen  (should not contain too much info!!)
#
#
#
#
#
#
#
# ##                    if (local_distance < (radiusAroundTarget + CursorSize[0]*2)):  #if cursor used to be within radius from target, redraw cross
#
# ##                        #add a target cross:
#
# ##                        crossSurfaceHorizontal = pygame.Surface((TrackerTargetSize[0],4)).convert()
#
# ##                        crossSurfaceHorizontal.fill(TrackerTargetColor)
#
# ##                        crossLocation = (TrackerTargetCoordinates[0]-TrackerTargetSize[0]/2,TrackerTargetCoordinates[1]-2)
#
# ##                        screen.blit(crossSurfaceHorizontal,crossLocation)
#
# ##
#
# ##
#
# ##                        crossSurfaceVertical = pygame.Surface((4,TrackerTargetSize[1])).convert()
#
# ##                        crossSurfaceVertical.fill(TrackerTargetColor)
#
# ##                        crossLocation = (TrackerTargetCoordinates[0]-2,TrackerTargetCoordinates[1]-TrackerTargetSize[1]/2)
#
# ##                        screen.blit(crossSurfaceVertical,crossLocation)
#
#
#
#             #always update coordinates
#
#             CursorCoordinates = (x,y)
#
#             pygame.display.flip()
#
#             time.sleep(stepSizeOfTrackerScreenUpdate)
#
#
#
#         #see if there is additional time to sleep
#
#         mods =  sleepTime %stepSizeOfTrackerScreenUpdate
#
#         if (mods != 0):
#
#             time.sleep(mods)
#
#     else:  #if screen is not visible, just update the values
#
#         x = final_x
#
#         y = final_y
#
#
#
#         #now check if the cursor is still within screen range
#
#         if ((x,y) != CursorCoordinates):
#
#             if (x < (topLeftCornerOfScrabbleTaskWindow[0] + CursorSize[0]/2)):
#
#                 x = topLeftCornerOfScrabbleTaskWindow[0] + CursorSize[0]/2
#
#             elif (x > (topLeftCornerOfScrabbleTaskWindow[0] + ScrabbleTaskWindowSize[0] - CursorSize[0]/2)):
#
#                 x = topLeftCornerOfScrabbleTaskWindow[0] + ScrabbleTaskWindowSize[0] - CursorSize[0]/2
#
#
#
#
#
#             if (y < (topLeftCornerOfScrabbleTaskWindow[1] + CursorSize[1]/2)):
#
#                 y = topLeftCornerOfScrabbleTaskWindow[1] + CursorSize[1]/2
#
#             elif (y > (topLeftCornerOfScrabbleTaskWindow[1] + ScrabbleTaskWindowSize[1] - CursorSize[1]/2)):
#
#                 y = topLeftCornerOfScrabbleTaskWindow[1] + ScrabbleTaskWindowSize[1] - CursorSize[1]/2
#
#         #if display is not updated, sleep for entire time
#
#         time.sleep(sleepTime)
#
#
#
#     #always update coordinates
#
#     CursorCoordinates = (x,y)
#
#
#
#
#
#
#
#     writeDataToFile("none", "none")
#
#
#
#
#
#
#
#
#
#
#
#
#
#     #store distance between cursor and target in array of scores
#
#
#
#     distance = math.sqrt((abs(CursorCoordinates[0] - TrackerTargetCoordinates[0]))**2 + (abs(CursorCoordinates[1] - TrackerTargetCoordinates[1]))**2  )
#
#
#
#     #if(distance >= radiusAroundTarget):
#
#         #print("crossed", (default_timer()-startTime))
#
#
#
#     trackerdistanceArray.append(distance)


# def updateDigitScreen():
#
#     return


def printTextOverMultipleLines(text,fontsize,color,location):

    global screen


    splittedText = text.split("\n")


    lineDistance = (pygame.font.Font(None,fontsize)).get_linesize()

    PositionX = location[0]

    PositionY = location[1]


    for lines in splittedText:

        #print(lines)

        f = pygame.font.Font(None, fontsize)

        feedbackmessage = f.render(lines, True, color)

        #feedbackrect = feedbackmessage.get_rect()


        #feedbackrect.center = pygame.Rect(PositionX,PositionY,120,120).center      #x-loc, y-loc, xlength,ylength

        screen.blit(feedbackmessage, (PositionX,PositionY))

        PositionY = PositionY + lineDistance


def GiveMessageOnScreen(message,timeMessageIsOnScreen):

    global screen

    global spacebarpressed

    global messageIsOnScreen


    #prepare background

    completebg = pygame.Surface(ExperimentWindowSize).convert()

    completebg.fill(backgroundColorEntireScreen)

    screen.blit(completebg, (0, 0))


    messageAreaObject = pygame.Surface((ExperimentWindowSize[0]-100,ExperimentWindowSize[1]-100)).convert()

    messageAreaObject.fill((255,255,255))


    topCornerOfMessageArea = (50, 50)

    screen.blit(messageAreaObject, topCornerOfMessageArea)   #make area 50 pixels away from edges


    fontsize = fontsizeGoalAndUserNumber

    color = (0,0,0)

    location = (topCornerOfMessageArea[0]+75,topCornerOfMessageArea[1]+75)


    printTextOverMultipleLines(message,fontsize,color,location)


    messageIsOnScreen = True


    pygame.display.flip()

    #spaceBarCheckNeeded = True

    spacebarpressed=False

    while(spacebarpressed == False):   #wait for a mouseclick

        checkKeyPresses()

        time.sleep(0.25)


    #time.sleep (timeMessageIsOnScreen)


def GiveCountdownMessageOnScreen(timeMessageIsOnScreen):

    global screen


    for i in range(0,timeMessageIsOnScreen):

        #prepare background

        completebg = pygame.Surface(ExperimentWindowSize).convert()

        completebg.fill(backgroundColorEntireScreen)

        screen.blit(completebg, (0, 0))


        messageAreaObject = pygame.Surface((int(ExperimentWindowSize[0]/5),int(ExperimentWindowSize[1]/5))).convert()

        messageAreaObject.fill((255,255,255))


        topCornerOfMessageArea = (int(ExperimentWindowSize[0]*2/5), int(topLeftCornerOfDigitTaskWindow[1]+10))

        screen.blit(messageAreaObject, topCornerOfMessageArea)


        message = "Start in:\n\n       " + str(timeMessageIsOnScreen-i)


        fontsize = fontsizeGoalAndUserNumber

        color = (0,0,0)

        location = (topCornerOfMessageArea[0]+70,topCornerOfMessageArea[1]+10)


        printTextOverMultipleLines(message,fontsize,color,location)


        pygame.display.flip()

        time.sleep (1)


def ShowStartExperimentScreen():

    global mousePressed

    global screen


    mousePressed = False


    #prepare background

    completebg = pygame.Surface(ExperimentWindowSize).convert()

    completebg.fill(backgroundColorEntireScreen)

    screen.blit(completebg, (0, 0))


    messageAreaObject = pygame.Surface((ExperimentWindowSize[0]-100,ExperimentWindowSize[1]-100)).convert()

    messageAreaObject.fill((255,255,255))


    topCornerOfMessageArea = (50, 50)

    screen.blit(messageAreaObject, topCornerOfMessageArea)   #make area 50 pixels away from edges


    buttonAreaObject = pygame.Surface((ExperimentWindowSize[0]-300,ExperimentWindowSize[1]-300)).convert()

    buttonAreaObject.fill((150,150,150))

    screen.blit(buttonAreaObject, (150,150))   #make area 50 pixels away from edges


    fontsize = fontsizeGoalAndUserNumber

    color = (0,0,0)

    location = (175,175)


    message = "Experimenter Please Press Here"

    printTextOverMultipleLines(message,fontsize,color,location)


    pygame.display.flip()


    while(mousePressed == False):   #wait for a mouseclick

        checkKeyPresses()

        time.sleep(0.25)


    mousePressed= False


def calculatePayrate():

    global scoresForPayment


    nrObs = len(scoresForPayment)


    if(nrObs > 0):
        averageScore = scipy.mean(scoresForPayment)
        mess = "Your average score over the " + str(nrObs) + " relevant trials was: " + str(averageScore)

        GiveMessageOnScreen(mess ,5)

    else:
        GiveMessageOnScreen("Niet voldoende scores om uit te rekenen" ,5)


def reportUserScore(addScoreToPayment=False):

    global screen

    global trackerdistanceArray   #an array in which rms distance between target and cursor is stored

    global startTime         #stores time at which trial starts

    global digitPressTimes #stores the intervals between keypresses

    global startedClosingThreads

    global scrabbleTaskPresent

    global letterTaskPresent

    global partOfExperiment

    global scoresForPayment

    global scoresOnThisBlock

    global currentUserScore

    #global focus


    #prepare background

    completebg = pygame.Surface(ExperimentWindowSize).convert()

    completebg.fill(backgroundColorEntireScreen)

    screen.blit(completebg, (0, 0))


    messageAreaObject = pygame.Surface((ExperimentWindowSize[0]-100,ExperimentWindowSize[1]-100)).convert()

    messageAreaObject.fill((255,255,255))


    topCornerOfMessageArea = (50, 50)

    screen.blit(messageAreaObject, topCornerOfMessageArea)   #make area 50 pixels away from edges


#    feedbackText = ""


#    scoreForLogging = "none"  #score that's logged


    #if (partOfExperiment == "dualTask"):

        #feedbackText = "Your score: \n"


    if (addScoreToPayment):
        scoresForPayment.append(currentUserScore)   ### only add scores to payment list if this is the 11-15th trial on a dual-task block (indicated through variable addScoreToPayment)


    scoresOnThisBlock.append(currentUserScore)   #store score, so average performance can be reported


    scoreForLogging = round(currentUserScore,2)


    #feedbackText = "Score voor deze trial: " + str(scoreForLogging)
    feedbackText = "Score for this trial: " + str(scoreForLogging)


    if (feedbackText != ""):

        fontsize = fontsizeGoalAndUserNumber

        color = (0,0,0)

        location = (topCornerOfMessageArea[0]+50,topCornerOfMessageArea[1]+50)


        printTextOverMultipleLines(feedbackText,fontsize,color,location)

        print("Trial score: " + str(scoreForLogging) + " " + str(addScoreToPayment) + " " + partOfExperiment + "BL: " + str(blockNumber) + "Tr: " + str(trialNumber))


    pygame.display.flip()

    writeDataToFile("scoreGiven", str(scoreForLogging))

    time.sleep (timeFeedbackIsGiven)


    if (len(scoresOnThisBlock)%5 == 0):  #every fifth trial, report mean score

        #prepare background

        completebg = pygame.Surface(ExperimentWindowSize).convert()

        completebg.fill(backgroundColorEntireScreen)

        screen.blit(completebg, (0, 0))

        messageAreaObject = pygame.Surface((ExperimentWindowSize[0]-100,ExperimentWindowSize[1]-100)).convert()

        messageAreaObject.fill((255,255,255))

        topCornerOfMessageArea = (50, 50)

        screen.blit(messageAreaObject, topCornerOfMessageArea)   #make area 50 pixels away from edges


        feedbackText2 = "Your average performance over the last five trials:\n\n"

        meanscore = scipy.special.round(scipy.mean(scoresOnThisBlock[-5:])*100)/100  #report meanscore

        feedbackText2 = feedbackText2 + str(meanscore)


        fontsize = fontsizeGoalAndUserNumber

        color = (0,0,0)

        location = (topCornerOfMessageArea[0]+50,topCornerOfMessageArea[1]+50)


        printTextOverMultipleLines(feedbackText2,fontsize,color,location)

        pygame.display.flip()

        writeDataToFile("avscoreGiven", str(meanscore))

        time.sleep (timeFeedbackIsGiven)

        #if (len(scoresOnThisBlock) == 10):
        #    GiveMessageOnScreen("Vanaf nu tellen je trial scores mee voor je eindscore.\n\nDruk op 'spatie' om verder te gaan.",3)
        if (len(scoresOnThisBlock) == 20):
            GiveMessageOnScreen("From now on your trial scores count towards your final score.\n\n" +
                                "Press 'space' to continue.",3)


def generateGoalNumber():

    global goalNumber

    global lengthOfGoalNumber


    ### make a long goal string

    goalNumber = ''

    for i in range(0,20):

        newPart = ''.join(random.sample(numbersAvailableForGoalNumber, len(numbersAvailableForGoalNumber)))

        goalNumber = goalNumber + newPart


        #newpart = newpart [0:(lengthOfGoalNumber-18)]

        #goalNumber = goalNumber + newpart


##
##def changeColorWindow(leftOrRight,payOffFunction):
##
##    global backgroundColorLeftTask
##
##    global backgroundColorRightTask
##
##
##
##    newColor = (20,0,0)
##
##    if(payOffFunction == "linear"):
##
##        newColor = (200,0,0)
##
##    #elif( ):
##
##
##
##
##
##    if(leftOrRight == "left"):
##
##        backgroundColorLeftTask = newColor
##
##    #elif ...


def runSingleTaskLeftMoleTrials(booleanThisIsAPracticeTrial,payoffFunctionLeft):

    global screen

    global startTime         #stores time at which trial starts

    global partOfExperiment

    global blockNumber

    global trialNumber

    global condition


    global maxNumberMoles

    global maxTrialTimeSingleTaskMole

    global numberOfSingleTaskMoleLeftTrials

    global numberOfSingleTaskMoleRightTrials

    global MoleWindowSize

    global topLeftCornerOfLeftTaskWindow

    global topLeftCornerOfRightTaskWindow


    global totalScoreOfBothTasks

    global totalScoreListOfAllBlocksAndAllTrials

    global possibleLocationsOnMoles

    global pictureOfMole

    global molePictureDimensions

    global extraSpaceLeftAndRight

    global sizeOfEachSquare

    global gridLocations


    global scoresLeft

    global numberMolesHitLeft

    global leftScoreFunction

    global leftMoleTaskPresent

    global leftMoleWindowVisible

    global rightMoleTaskPresent

    global rightMoleWindowVisible

    global leftMoleWindowVisitCounter

    global rightMoleWindowVisitCounter

    global allPossibleLeftLocationsOfMoles

    global allPossibleRightLocationsOfMoles

    global backgroundColorLeftTask

    global backgroundColorRightTask


    global scoresRight

    global numberMolesHitRight

    global rightScoreFunction

    global currentUserScore

    global scoresOnThisBlock


    ### also insert variables for rightTask and reset those to "initial" values, so software knows the task is not there


    leftScoreFunction = payoffFunctionLeft   ### bv "linear", "dim", "exp"


    if (payoffFunctionLeft == "linear"):
        backgroundColorLeftTask = linearBackgroundColor
    elif (payoffFunctionLeft == "dim"):
        backgroundColorLeftTask = dimBackgroundColor
    elif (payoffFunctionLeft == "exp"):
        backgroundColorLeftTask = expBackgroundColor
    elif (payoffFunctionLeft == "testCondition"):
        backgroundColorLeftTask = testBackgroundColor ###determine color


    condition = "leftMoleOnly"


    blockNumber = blockNumber + 1

    numberOfTrials = numberOfSingleTaskMoleLeftTrials

    scoresOnThisBlock = []

    localMaxNrMoles = maxNumberMoles


    if (booleanThisIsAPracticeTrial):

        partOfExperiment = "practiceLeftMoleTask"

        #GiveMessageOnScreen("Typing only\n\nIn these trials you only perform the typing task.\nType in the digits that are shown on the screen as fast as possible.\n\nIf you make a mistak: \n*the number you typed turns red \n*you can correct it",15)

        #GiveMessageOnScreen("Typing only\n\nIn these trials you only perform the typing task.\nType in the digits that are shown on the screen as fast as possible.\n\nIf you make a mistake, the string of digits won't progress \n(In future trials, you would also lose points)",15)

        #GiveMessageOnScreen("Mollen mep taak op links.\n\nJe gaat nu mollen meppen oefenen.\nDoel is om alle mollen te meppen en zoveel mogelijk punten te halen. \nOm te meppen, druk op de toets die correspondeert met de plek van de mol.\n\n\nDruk op 'spatie' om verder te gaan.",5)
        GiveMessageOnScreen("Whack-A-Mole single-task practice.\n\n" +
                            "You are going to practice how to whack moles on the left playing field.\n" +
                            "The goal is to whack all the moles and get the most points.\n" +
                            "To whack a mole, hit the numpad button that corresponds to the location of the mole.\n\n\n" +
                            "Press 'space' to continue.",5)

        #GiveMessageOnScreen("Puntenverdeling:\n*Correcte letter: + 1\n* Incorrecte letter: -1\n\n\nDruk op 'spatie' om te beginnen.",5)

        numberOfTrials = 1
        localMaxNrMoles = 20

    else:

        partOfExperiment = "singleTaskLeftMoleTask"

        #GiveMessageOnScreen("Je gaat nu de taak uitvoeren op het linker scherm.\nGa door tot je 100 punten hebt. \n\nDruk op 'spatie' om verder te gaan." ,5)
        GiveMessageOnScreen("You are going to perform the task on the left screen.\n" +
                            "Continue to whack moles until you reached 100 points. \n\n" +
                            "Press 'space' to continue." ,5)


    for i in range(0,numberOfTrials):


        totalScoreOfBothTasks = 0

        currentUserScore = 0


        #### variables for left task window

        scoresLeft = [0]  ## a vector ("list of numbers") of all scores so far. The "right-most" score is the most recent score  bv bij lineair:  0 2 4 6 8 10 12

        numberMolesHitLeft = 0

        scoresRight = [0]

        numberMolesHitRight = 0


        leftMoleTaskPresent = True   ## true als je single-taak doet met alleen links aanwezig, of dual-task

        leftMoleWindowVisible = False   ## true when the window is open and the subject is working on THIS task (not on the right task)

        leftMoleWindowVisitCounter = 0

        rightMoleTaskPresent = False

#        rightMoleWIndowVisible = False

        rightMoleWindowVisitCounter = 0


        allPossibleLeftLocationsOfMoles = []

        allPossibleRightLocationsOfMoles = []


        ## set all possible locations of the moleLocations

        #print("a" + str(len(allPossibleLeftLocationsOfMoles)))


        while(len(allPossibleLeftLocationsOfMoles) < localMaxNrMoles):


            #print("b" + str(len(allPossibleLeftLocationsOfMoles)))

            randomSample = possibleLocationsOnMoles  ## what are all unique positions? (1-9)

            randomSample2 = random.sample(randomSample,len(randomSample))  ## shuffle die


            ## only extend list when the first digit of new shuffle is not last of previous list

            if ((len(allPossibleLeftLocationsOfMoles) < 1 ) or allPossibleLeftLocationsOfMoles[len(allPossibleLeftLocationsOfMoles)-1] != randomSample2[0]):

                #print("c" + str(len(allPossibleLeftLocationsOfMoles)))

                allPossibleLeftLocationsOfMoles.extend(randomSample2)  ##"Extend" de lijst met de geshuffelde items

                #print("d" + str(len(allPossibleLeftLocationsOfMoles)))


        ## make sure there are no extra moles:

        #allPossibleLeftLocationsOfMoles = allPossibleLeftLocationsOfMoles[0:maxNumberMoles]


        leftMoleTaskPresent = True

        rightMoleTaskPresent = False

        leftMoleWindowVisitCounter = 0

        rightMoleWindowVisitCounter = 0


        ### which window will be opened?  for now: determine at random

#        windowToOpen = random.sample(["left","right"],1)[0]


        leftMoleWindowVisible = True

        rightMoleWindowVisible = False


        GiveCountdownMessageOnScreen(3)

        pygame.event.clear()   ###clear all events


        trialNumber = trialNumber + 1


        ## color background

        completebg = pygame.Surface(ExperimentWindowSize).convert()

        completebg.fill(backgroundColorEntireScreen)

        screen.blit(completebg, (0, 0))


        startTime = default_timer()


        if (leftMoleTaskPresent):

            updateUserScore(0)


            if (leftMoleWindowVisible):

                openMoleTask("left")

            else:

                closeMoleTask("left")


        if (rightMoleTaskPresent):

            updateUserScore(0)


            if (rightMoleWindowVisible):

                openMoleTask("right")

            else:

                closeMoleTask("right")


        writeDataToFile("trialStart", "none")


        #display all updates (made using blit) on the screen

        pygame.display.flip()


        while(((default_timer()-startTime) < maxTrialTimeSingleTaskMole) and EnvironmentIsRunning and ((numberMolesHitLeft+numberMolesHitRight) < localMaxNrMoles)):

            checkKeyPresses()   #checks keypresses for both the trackingtask and the digittask and starts relevant display updates

            pygame.display.flip()

            time.sleep(0.02)


        if((default_timer()-startTime) >= maxTrialTimeSingleTaskMole):

            writeDataToFile("trialStopTooMuchTime","none")

        elif (not EnvironmentIsRunning):

            writeDataToFile("trialStopEnvironmentStopped","none")

        else:

            writeDataToFile("trialStop","none")


        if (not booleanThisIsAPracticeTrial):

            #now give feedback

            reportUserScore()


def runSingleTaskRightMoleTrials(booleanThisIsAPracticeTrial,payoffFunctionRight):

    global screen

    global startTime         #stores time at which trial starts

    global partOfExperiment

    global blockNumber

    global trialNumber

    global condition


    global maxNumberMoles

    global maxTrialTimeSingleTaskMole

    global numberOfSingleTaskMoleLeftTrials

    global numberOfSingleTaskMoleRightTrials

    global MoleWindowSize

    global topLeftCornerOfLeftTaskWindow

    global topLeftCornerOfRightTaskWindow


    global totalScoreOfBothTasks

    global totalScoreListOfAllBlocksAndAllTrials

    global possibleLocationsOnMoles

    global pictureOfMole

    global molePictureDimensions

    global extraSpaceLeftAndRight

    global sizeOfEachSquare

    global gridLocations


    global scoresLeft

    global numberMolesHitLeft

    global leftScoreFunction

    global leftMoleTaskPresent

    global leftMoleWindowVisible

    global rightMoleTaskPresent

    global rightMoleWindowVisible

    global leftMoleWindowVisitCounter

    global rightMoleWindowVisitCounter

    global allPossibleLeftLocationsOfMoles

    global allPossibleRightLocationsOfMoles

    global backgroundColorLeftTask

    global backgroundColorRightTask


    global scoresRight

    global numberMolesHitRight

    global rightScoreFunction

    global currentUserScore

    global scoresOnThisBlock


    ### also insert variables for rightTask and reset those to "initial" values, so software knows the task is not there


    rightScoreFunction = payoffFunctionRight   ### bv "linear", "dim", "exp"

    if (payoffFunctionRight == "linear"):
        backgroundColorRightTask = linearBackgroundColor
    elif (payoffFunctionRight == "dim"):
        backgroundColorRightTask = dimBackgroundColor
    elif (payoffFunctionRight == "exp"):
        backgroundColorRightTask = expBackgroundColor
    elif (payoffFunctionRight == "testCondition"):
        backgroundColorRightTask = testBackgroundColor


    condition = "rightMoleOnly"


    blockNumber = blockNumber + 1

    scoresOnThisBlock = []

    numberOfTrials = numberOfSingleTaskMoleRightTrials

    localMaxNrMoles = maxNumberMoles


    if (booleanThisIsAPracticeTrial):

        partOfExperiment = "practiceRightMoleTask"

        #GiveMessageOnScreen("Typing only\n\nIn these trials you only perform the typing task.\nType in the digits that are shown on the screen as fast as possible.\n\nIf you make a mistak: \n*the number you typed turns red \n*you can correct it",15)

        #GiveMessageOnScreen("Typing only\n\nIn these trials you only perform the typing task.\nType in the digits that are shown on the screen as fast as possible.\n\nIf you make a mistake, the string of digits won't progress \n(In future trials, you would also lose points)",15)

        #GiveMessageOnScreen("Mollen mep taak op rechts.\n\nJe gaat nu mollen meppen oefenen.\nDoel is om alle mollen te meppen en zoveel mogelijk punten te halen. \nOm te meppen, druk op de toets die correspondeert met de plek van de mol.\n\n\nDruk op 'spatie' om verder te gaan.",5)
        GiveMessageOnScreen("Whack-A-Mole single-task practice.\n\n" +
                            "You are going to practice how to whack moles on the right playing field.\n" +
                            "The goal is to whack all the moles and get the most points.\n" +
                            "To whack a mole, hit the numpad button that corresponds to the location of the mole.\n\n\n" +
                            "Press 'space' to continue.",5)

        #GiveMessageOnScreen("Puntenverdeling:\n*Correcte letter: + 1\n* Incorrecte letter: -1\n\n\nDruk op 'spatie' om te beginnen.",5)

        localMaxNrMoles = 20

        numberOfTrials = 1

    else:

        partOfExperiment = "singleTaskRightMoleTask"

        #GiveMessageOnScreen("Je gaat nu de taak uitvoeren op het rechter scherm.\nGa door tot je 100 punten hebt. \n\nDruk op 'spatie' om verder te gaan." ,5)
        GiveMessageOnScreen("You are going to perform the task on the right screen.\n" +
                            "Continue to whack moles until you reached 100 points. \n\n" +
                            "Press 'space' to continue." ,5)


    for i in range(0,numberOfTrials):


        totalScoreOfBothTasks = 0

        currentUserScore = 0


        #### variables for left task window

        scoresLeft = [0]  ## a vector ("list of numbers") of all scores so far. The "right-most" score is the most recent score  bv bij lineair:  0 2 4 6 8 10 12

        numberMolesHitLeft = 0

        scoresRight = [0]

        numberMolesHitRight = 0


        leftMoleTaskPresent = False   ## true als je single-taak doet met alleen links aanwezig, of dual-task

        leftMoleWindowVisible = False   ## true when the window is open and the subject is working on THIS task (not on the right task)

        leftMoleWindowVisitCounter = 0

        rightMoleTaskPresent = True

#        rightMoleWIndowVisible = False

        rightMoleWindowVisitCounter = 0


        allPossibleLeftLocationsOfMoles = []

        allPossibleRightLocationsOfMoles = []


        while(len(allPossibleRightLocationsOfMoles) < localMaxNrMoles):


            #print("e" + str(len(allPossibleRightLocationsOfMoles)))

            randomSample = possibleLocationsOnMoles  ## what are all unique positions? (1-9)

            randomSample2 = random.sample(randomSample,len(randomSample))  ## shuffle die


            ## only extend list when the first digit of new shuffle is not last of previous list

            if ((len(allPossibleRightLocationsOfMoles) < 1 ) or allPossibleRightLocationsOfMoles[len(allPossibleRightLocationsOfMoles)-1] != randomSample2[0]):

                #print("f" + str(len(allPossibleRightLocationsOfMoles)))

                allPossibleRightLocationsOfMoles.extend(randomSample2)  ##"Extend" de lijst met de geshuffelde items

                #print("g" + str(len(allPossibleRightLocationsOfMoles)))


        GiveCountdownMessageOnScreen(3)

        pygame.event.clear()   ###clear all events


        leftMoleTaskPresent = False

        leftMoleWindowVisible = False

        leftMoleWindowVisitCounter = 0

        ##also add right task and say FALSE

        rightMoleTaskPresent = True

        rightMoleWindowVisible = True

        rightMoleWindowVisitCounter = 0


        trialNumber = trialNumber + 1


        ## color background

        completebg = pygame.Surface(ExperimentWindowSize).convert()

        completebg.fill(backgroundColorEntireScreen)

        screen.blit(completebg, (0, 0))


        startTime = default_timer()


        if (rightMoleTaskPresent):

            updateUserScore(0)


            if (rightMoleWindowVisible):

                openMoleTask("right")

            else:

                closeMoleTask("right")


        writeDataToFile("trialStart", "none")


        #display all updates (made using blit) on the screen

        pygame.display.flip()


        while(((default_timer()-startTime) < maxTrialTimeSingleTaskMole) and EnvironmentIsRunning and (numberMolesHitRight < localMaxNrMoles)):

            checkKeyPresses()   #checks keypresses for both the trackingtask and the digittask and starts relevant display updates

            pygame.display.flip()

            time.sleep(0.02)


        if((default_timer()-startTime) >= maxTrialTimeSingleTaskMole):

            writeDataToFile("trialStopTooMuchTime","none")

        elif (not EnvironmentIsRunning):

            writeDataToFile("trialStopEnvironmentStopped","none")

        else:

            writeDataToFile("trialStop","none")


        if (not booleanThisIsAPracticeTrial):

            #now give feedback

            reportUserScore()


#
# def runSingleTaskTypingTrials(booleanThisIsAPracticeTrial):
#
#     global screen
#
#     global maxTrialTimeSingleTyping
#
#     global numberCompleted
#
#     global startTime         #stores time at which trial starts
#
#     global digitPressTimes #stores the intervals between keypresses
#
#     global goalNumber
#
#     global numberCompleted
#
#     global userNumber
#
#     global scrabbleTaskPresent
#
#     global letterTaskPresent
#
#     global partOfExperiment
#
#     global blockNumber
#
#     global trialNumber
#
#     global scrabbleWindowVisible
#
#     global letterWindowVisible
#
#     global scrabbleWindowVisitCounter
#
#     global letterWindowVisitCounter
#
#     global scoresOnThisBlock
#
#     global currentUserScore
#
#     global condition
#
#
#
#
#
#     condition = "neutral"
#
#
#
#
#
#
#
#
#
#
#
#     blockNumber = blockNumber + 1
#
#     scoresOnThisBlock = []
#
#     numberOfTrials = numberOfSingleTaskTypingTrials
#
#
#
#     if (booleanThisIsAPracticeTrial):
#
#         partOfExperiment = "practiceTyping"
#
#         #GiveMessageOnScreen("Typing only\n\nIn these trials you only perform the typing task.\nType in the digits that are shown on the screen as fast as possible.\n\nIf you make a mistak: \n*the number you typed turns red \n*you can correct it",15)
#
#         #GiveMessageOnScreen("Typing only\n\nIn these trials you only perform the typing task.\nType in the digits that are shown on the screen as fast as possible.\n\nIf you make a mistake, the string of digits won't progress \n(In future trials, you would also lose points)",15)
#
#         GiveMessageOnScreen("Type taak.\n\nJe gaat nu een typetaak uitvoeren.\nDoel is om zo veel mogelijk letters te typen van een lijst met letters die je op het scherm ziet.\nType de lijst met letters van links naar rechts.\nBij elke correcte letter schuift de lijst 1 plaats op.\nJe typt dus altijd de meest linkse letters.\nAls je een verkeerde letter typt gaat de lijst niet verder en verlies je punten.\n\n\nDruk op 'spatie' om verder te gaan.",5)
#
#         GiveMessageOnScreen("Puntenverdeling:\n*Correcte letter: + 1\n* Incorrecte letter: -1\n\n\nDruk op 'spatie' om te beginnen.",5)
#
#         numberOfTrials = 1
#
#     else:
#
#         partOfExperiment = "singleTaskTyping"
#
#
#
#         GiveMessageOnScreen("Typing only\n\nType as fast as possible" ,5)
#
#
#
#
#
#
#
#
#
#
#
#     for i in range(0,numberOfTrials):
#
#
#
#         currentUserScore = 0
#
#
#
#
#
#         GiveCountdownMessageOnScreen(3)
#
#         pygame.event.clear()   ###clear all events
#
#         scrabbleWindowVisible = False
#
#         letterWindowVisible = True
#
#
#
#         scrabbleTaskPresent = False
#
#         letterTaskPresent = True
#
#         trialNumber = trialNumber + 1
#
#         scrabbleWindowVisitCounter = 0
#
#         letterWindowVisitCounter = 0
#
#
#
#         completebg = pygame.Surface(ExperimentWindowSize).convert()
#
#         completebg.fill(backgroundColorEntireScreen)
#
#         screen.blit(completebg, (0, 0))
#
#
#
#         startTime = default_timer()
#
#
#
#
#
#
#
#         if (letterTaskPresent):
#
#             generateGoalNumber()
#
#             numberCompleted = False
#
#             userNumber = ""
#
#             digitPressTimes = [startTime]
#
#
#
#             updateUserScore(0)
#
#
#
#             if (letterWindowVisible):
#
#                 openDigitWindow()
#
#             else:
#
#                 closeDigitWindow()
#
#
#
#
#
#         writeDataToFile("trialStart", "none")
#
#
#
#
#
#
#
#
#
#         #display all updates (made using blit) on the screen
#
#         pygame.display.flip()
#
#
#
#         while((not numberCompleted) and ((default_timer()-startTime) < maxTrialTimeSingleTyping) and EnvironmentIsRunning):
#
#             checkKeyPresses()   #checks keypresses for both the trackingtask and the digittask and starts relevant display updates
#
#
#
#             pygame.display.flip()
#
#             time.sleep(0.02)
#
#
#
#
#
#
#
#         if((default_timer()-startTime) >= maxTrialTimeSingleTyping):
#
#             writeDataToFile("trialStopTooMuchTime","none")
#
#         elif (not EnvironmentIsRunning):
#
#             writeDataToFile("trialStopEnvironmentStopped","none")
#
#         else:
#
#             writeDataToFile("trialStop","none")
#
#
#
#         if (not booleanThisIsAPracticeTrial):
#
#             #now give feedback
#
#             reportUserScore()


#
# def runSingleTaskScrabbleTrials(booleanThisIsAPracticeTrial):
#
#     global screen
#
#     global maxTrialTimeSingleScrabble
#
#     global numberCompleted
#
#     #global trackerdistanceArray   #an array in which rms distance between target and cursor is stored
#
#     global startTime         #stores time at which trial starts
#
#     global digitPressTimes #stores the intervals between keypresses
#
#     global goalNumber
#
#     global numberCompleted
#
#     global userNumber
#
#     #global TrackerTargetCoordinates
#
#     #global CursorCoordinates
#
#     global startedClosingThreads
#
#     global scrabbleTaskPresent
#
#     global letterTaskPresent
#
#     #global joystickObject
#
#     #global cursorMotion
#
#     global partOfExperiment
#
#     global blockNumber
#
#     global trialNumber
#
#     global scrabbleWindowVisible
#
#     global letterWindowVisible
#
#     global numbersAvailableForGoalNumber
#
#     global scrabbleWindowVisitCounter
#
#     global letterWindowVisitCounter
#
#     global scoresOnThisBlock
#
#     global currentUserScore
#
#     global scrabbleBaseLetters
#
#     global scrabbleBaseLettersToDisplay
#
#     global listOfWordSolutions
#
#     global scrabbleGeneratedWordList
#
#     global condition
#
#
#
#     condition = "neutral"
#
#
#
#     blockNumber = blockNumber + 1
#
#     scoresOnThisBlock = []
#
#
#
# #    numberOfTrials = 1
#
# #    fileNames = []
#
#
#
#     ##partOfExperiment = "practiceScrabble"
#
#     GiveMessageOnScreen("Je oefent nu een scrabble-taak. \n\n\nDoel is om zoveel mogelijk unieke woorden te genereren met een beperkte set letters.\nJe kunt alleen letters gebruiken die genoemd staan. \nElke letter mag je maar 1 keer per woord gebruiken.\nJe typt woorden met het toetsenbord.\nAls je een woord af hebt, kun je dat bevestigen door op 'enter' te drukken.\nAls je een typefout maakt, kun je dit corrigeren door op 'backspace' te drukken.\n\n\nDruk op 'spatie' om door te gaan.",5)
#
#
#
#     GiveMessageOnScreen("Puntenverdeling:\n\n* Correct woord:   +7 punten\n* Incorrect woord: -5 punten\n* Herhaald woord:   0 punten\n\nProbeer zo veel mogelijk punten te verzamelen.\n\n\nDruk op 'spatie' om te beginnen.",5)
#
#
#
#
#
#     #GiveMessageOnScreen("Scrabble practice\n\nYou will now practice performing both tasks at the same time.\nBy default you will start with viewing the typing task.\nPress the trigger on the joystick to control the tracking task.\nRelease the trigger to control the typing task.\nYou can only perform one task at a time.",15)
#
#     #GiveMessageOnScreen("Your objective is to:\nType the number in as fast as possible (in future trials: this way you gain points),\nbut keep the cursor inside the shield (or else, you loose points)\nTyping errors also make you lose points",10)
#
#     numberOfTrials = 1
#
#     fileNames = ['trainingList.csv']
#
#
#
#
#
#
#
#
#
#     for fileName in fileNames:
#
#         scrabbleGeneratedWordList = []
#
#         fileWithWords = open(fileName,'r')
#
#         individualLines = fileWithWords.read().split('\r') ## read by lines
#
#         parts=map(lambda x: x.split(','), individualLines)      #split all elements
#
#         scrabbleBaseLetters = str(parts[0][1]).upper()
#
#         scrabbleBaseLettersToDisplay = ''.join(random.sample(scrabbleBaseLetters, len(scrabbleBaseLetters)))
#
#
#
#
#
#         #print(scrabbleBaseLetters)
#
#
#
#         listOfWordSolutions = []
#
#
#
#         for i in range(1,len(parts)):
#
#             listOfWordSolutions.append(str(parts[i][1]).upper())
#
#
#
#
#
#         #print(listOfWordSolutions)
#
#
#
#
#
#         numberOfTrials = 1
#
#
#
#
#
#
#
#
#
#
#
#         for i in range(0,numberOfTrials):
#
#             scrabbleGeneratedWordList = []
#
#             currentUserScore = 0
#
#
#
#             GiveCountdownMessageOnScreen(3)
#
#             pygame.event.clear()   ###clear all events
#
#
#
#             scrabbleWindowVisible = True
#
#             letterWindowVisible = False
#
#             scrabbleTaskPresent = True
#
#             letterTaskPresent = False
#
#
#
#
#
#             scrabbleWindowVisitCounter = 0
#
#             letterWindowVisitCounter = 0
#
#
#
#             trialNumber = trialNumber + 1
#
#
#
#             completebg = pygame.Surface(ExperimentWindowSize).convert()
#
#             completebg.fill(backgroundColorEntireScreen)
#
#             screen.blit(completebg, (0, 0))
#
#
#
#
#
#
#
#
#
#
#
#
#
#             if (scrabbleTaskPresent):
#
#                 totalNrScrabbleWordsGenerated = 0
#
#                 currentScrabbleLetters = ''   ## the letters that you generate for a word
#
#                 if(scrabbleWindowVisible):
#
#                     openScrabbleWindow()
#
#                 else:
#
#                     closeScrabbleWindow()
#
#
#
#
#
#
#
# ##            if (letterTaskPresent):
#
# ##                generateGoalNumber()
#
# ##                numberCompleted = False
#
# ##                userNumber = ""
#
# ##                digitPressTimes = [startTime]
#
# ##
#
# ##                if (letterWindowVisible):
#
# ##                    openDigitWindow()
#
# ##                else:
#
# ##                    closeDigitWindow()
#
#
#
#
#
#             updateUserScore(0)
#
#
#
#
#
#             writeDataToFile("trialStart","none")
#
#
#
#             startTime = default_timer()
#
#
#
#
#
#             #display all updates (made using blit) on the screen
#
#             pygame.display.flip()
#
#
#
#
#
#
#
#             while((not numberCompleted) and ((default_timer()-startTime) < maxTrialTimeSingleScrabble) and EnvironmentIsRunning):
#
#                 checkKeyPresses()   #checks keypresses for both the trackingtask and the digittask and starts relevant display updates
#
#
#
#                 #if(scrabbleTaskPresent):
#
#                 #    updateTrackerScreen(0.02)
#
#
#
#
#
#                 pygame.display.flip()
#
#                 #time.sleep(0.02)
#
#
#
#
#
#
#
#             if((default_timer()-startTime) >= maxTrialTimeSingleScrabble):
#
#                 writeDataToFile("trialStopTooMuchTime","none")
#
#             elif (not EnvironmentIsRunning):
#
#                 writeDataToFile("trialStopEnvironmentStopped","none")
#
#             else:
#
#                 writeDataToFile("trialStop","none")
#
#
#
#
#
#
#
#             if (not booleanThisIsAPracticeTrial):
#
#                 #now give feedback
#
#                 reportUserScore()
#
#
#
#             scrabbleGeneratedWordList = []   ## reset word list, just in case for next trial


# def runSingleTaskTrackingTrials(booleanThisIsAPracticeTrial):
#
#     global screen
#
#     global maxTrialTimeSingleTracking
#
#     global numberCompleted
#
#     global trackerdistanceArray   #an array in which rms distance between target and cursor is stored
#
#     global startTime         #stores time at which trial starts
#
#     global TrackerTargetCoordinates
#
#     global CursorCoordinates
#
#     global startedClosingThreads
#
#     global scrabbleTaskPresent
#
#     global letterTaskPresent
#
#     global joystickObject
#
#     global cursorMotion
#
#     global partOfExperiment
#
#     global blockNumber
#
#     global trialNumber
#
#     global scrabbleWindowVisible
#
#     global letterWindowVisible
#
#     global scrabbleWindowVisitCounter
#
#     global letterWindowVisitCounter
#
#     global scoresOnTisBlock
#
#
#
#
#
#
#
#     blockNumber = blockNumber + 1
#
#     scoresOnThisBlock = []
#
#
#
#     numberOfTrials = numberOfSingleTaskTrackingTrials
#
#
#
#     if (booleanThisIsAPracticeTrial):
#
#         partOfExperiment = "practiceTracking"
#
#         GiveMessageOnScreen("Tracking only\n\nIn these trials you only perform the tracking task.\nYou can test how the joystick works, and see how the cursor moves around.\nThe cursor moves around freely untill you move it.",15)
#
#         numberOfTrials = 2
#
#     else:
#
#         partOfExperiment = "singleTaskTracking"
#
#
#
#         GiveMessageOnScreen("Tracking only\n\nUse these trials to estimate the speed of the cursor, \nbut keep the cursor inside the shield" ,5)
#
#
#
#
#
#
#
#
#
#
#
#     for i in range(0,numberOfTrials):
#
#
#
#         GiveCountdownMessageOnScreen(3)
#
#         pygame.event.clear()   ###clear all events
#
#         scrabbleWindowVisible =True
#
#         letterWindowVisible = False
#
#
#
#
#
#         scrabbleTaskPresent = True
#
#         letterTaskPresent = False
#
#
#
#
#
#
#
#         trialNumber = trialNumber + 1
#
#         completebg = pygame.Surface(ExperimentWindowSize).convert()
#
#         completebg.fill(backgroundColorEntireScreen)
#
#         screen.blit(completebg, (0, 0))
#
#
#
#         startTime = default_timer()
#
#
#
#
#
#         scrabbleWindowVisitCounter = 0
#
#         letterWindowVisitCounter = 0
#
#
#
#
#
#         if (scrabbleTaskPresent):
#
#             cursorMotion = (0,0)
#
#             pygame.joystick.init()
#
#             joystickObject = pygame.joystick.Joystick(0)
#
#             joystickObject.init()
#
#
#
#             #initially, cursor starts at same location as target
#
#             CursorCoordinates = TrackerTargetCoordinates
#
#
#
#
#
#             if(scrabbleWindowVisible):
#
#                 openTrackerWindow()
#
#             else:
#
#                 closeTrackerWindow()
#
#
#
#             trackerdistanceArray = []
#
#
#
#         writeDataToFile("trialStart","none")
#
#
#
#         #display all updates (made using blit) on the screen
#
#         pygame.display.flip()
#
#
#
#
#
#
#
#
#
#         while(((default_timer()-startTime) < maxTrialTimeSingleTracking) and EnvironmentIsRunning):
#
#             checkKeyPresses()   #checks keypresses for both the trackingtask and the digittask and starts relevant display updates
#
#
#
#             if(scrabbleTaskPresent):
#
#                 updateTrackerScreen(0.02)
#
#
#
#
#
#
#
#             pygame.display.flip()
#
#             #time.sleep(0.02)
#
#
#
#
#
#
#
#         if (not EnvironmentIsRunning):
#
#             writeDataToFile("trialStopEnvironmentStopped","none")
#
#         else:
#
#             writeDataToFile("trialStop","none")


        #now give feedback

        #reportUserScore()


#
# def drawowncircle(image, colour, origin, radius, width=0):
#
#     #based on recommendation on pygame website
#
# 	if width == 0:
#
# 		pygame.draw.circle(image,colour,origin,int(radius))
#
# 	else:
#
# 		if radius > 65534/5: radius = 65534/5
#
# 		circle = pygame.Surface([radius*2+width,radius*2+width]).convert_alpha()
#
# 		circle.fill([0,0,0,0])
#
# 		pygame.draw.circle(circle, colour, (circle.get_width()/2, circle.get_height()/2), int(radius+(width/2)))
#
# 		if int(radius-(width/2)) > 0: pygame.draw.circle(circle, [0,0,0,0], (circle.get_width()/2, circle.get_height()/2), abs(int(radius-(width/2))))
#
# 		image.blit(circle, [origin[0] - (circle.get_width()/2), origin[1] - (circle.get_height()/2)])


#
# def closeDigitWindow():
#
#     global screen
#
#     global letterWindowVisible
#
#
#
#
#
#     #draw background
#
#
#
#     bg = pygame.Surface(ScrabbleTaskWindowSize).convert()
#
#     bg.fill(coverUpColor)
#
#
#
#
#
#     screen.blit(bg, topLeftCornerOfDigitTaskWindow)   #make area about 30 away from centre
#
#     letterWindowVisible = False


def updateUserScore(pointsToAdd):

    global currentUserScore
    global currentLeftScore


    currentUserScore = currentUserScore + pointsToAdd
    currentLeftScore = scoresLeft[len(scoresLeft)-1]
    currentRightScore = scoresRight[len(scoresRight)-1]


    bg = pygame.Surface(sizeOfFeedbackDuringTrial).convert()

    bg.fill(colorScoreScreen)

    screen.blit(bg, topLeftCornerOfFeedbackDuringTrial)


    f = pygame.font.Font(None, fontsizeGoalAndUserNumber)

    message = "Score"

    scoreMessage = f.render(message,True,(0,0,0))

    screen.blit(scoreMessage,(topLeftCornerOfFeedbackDuringTrial[0]+(sizeOfFeedbackDuringTrial[0]/2-27),topLeftCornerOfFeedbackDuringTrial[1]+10))


    message2 = currentUserScore

    message2 = str(round(message2,2))

    scoreMessage2 = f.render(message2,True,(0,0,0))

    screen.blit(scoreMessage2,(topLeftCornerOfFeedbackDuringTrial[0]+(sizeOfFeedbackDuringTrial[0]/2-27),topLeftCornerOfFeedbackDuringTrial[1]+30))


    ### Vraag: willen we dit uberhaubt? Het leidt misschien juist te veel af
    if (partOfExperiment == "dualTask"):

        #message3 = "Score Links: "

        #scoreMessage3 = f.render(message3,True,(0,0,0))

        #screen.blit(scoreMessage3,(topLeftCornerOfFeedbackDuringTrial[0]+15,topLeftCornerOfFeedbackDuringTrial[1]+70))


        message4 = currentLeftScore

        message4 = str(round(message4,2))

        scoreMessage4 = f.render(message4,True,(0,0,0))

        screen.blit(scoreMessage4,(topLeftCornerOfFeedbackDuringTrial[0]+5,topLeftCornerOfFeedbackDuringTrial[1]+70))


        #message5 = "Score Rechts: "

        #scoreMessage5 = f.render(message5,True,(0,0,0))

        #screen.blit(scoreMessage5,(topLeftCornerOfFeedbackDuringTrial[0]+15,topLeftCornerOfFeedbackDuringTrial[1]+130))


        message6 = currentRightScore

        message6 = str(round(message6,2))

        scoreMessage6 = f.render(message6,True,(0,0,0))

        screen.blit(scoreMessage6,(topLeftCornerOfFeedbackDuringTrial[0]+(sizeOfFeedbackDuringTrial[0]-60),topLeftCornerOfFeedbackDuringTrial[1]+70))


def processKeyPressMole(numberPressed,leftRight):

    global currentScrabbleLetters

    global scrabbleBaseLetters

    global scrabbleGeneratedWordList

    global listOfWordSolutions

    global numberMolesHitLeft

    global numberMolesHitRight

    global allPossibleLeftLocationsOfMoles

    global allPossibleRightLocationsOfMoles

    global leftScoreFunction

    global rightScoreFunction

    global scoresLeft

    global scoresRight

    global maxNumberMoles


    scoreDifference = 0


    pointFunction = "linear"


    numberMolesForScore = 0

    newScore = 0


    if(leftRight == "none"):

        print("error in processing mole letter")

    elif(leftRight == "left"):

        if(int(numberPressed) == allPossibleLeftLocationsOfMoles[numberMolesHitLeft]): ## if correct mole hit

            numberMolesHitLeft = numberMolesHitLeft + 1

            pointFunction = leftScoreFunction

            numberMolesForScore = numberMolesHitLeft

            writeDataToFile("correctKeyPress",numberPressed)

        else:

            writeDataToFile("wrongKeyPress",numberPressed)

    elif(leftRight == "right"):

        if(int(numberPressed) == allPossibleRightLocationsOfMoles[numberMolesHitRight]): ## if correct mole hit

            numberMolesHitRight = numberMolesHitRight + 1

            pointFunction = rightScoreFunction

            numberMolesForScore = numberMolesHitRight

            writeDataToFile("correctKeyPress",numberPressed)

        else:

            writeDataToFile("wrongKeyPress",numberPressed)


    ## now calculate new score

    if(pointFunction == "linear" and numberMolesForScore != 0):

        newScore = numberMolesForScore * 2 / ((maxNumberMoles * 2)+0.0) * 100

    elif(pointFunction == "exp" and numberMolesForScore != 0):

        #newScore = (numberMolesForScore ** 2) / ((maxNumberMoles**2)+0.0) * 100   ### express score relative to max score and translate in value between 0 and 100

                                                                    ### note: the +0.0 is needed because otherwise python considers numbers as integer

        multiplFactor = 0.12

        maxScore = (scipy.exp(multiplFactor*maxNumberMoles)-1)   ###-1 because exp^0 = 1, but score should start at 0

        unscaledNewScore = (scipy.exp(multiplFactor*numberMolesForScore)-1)

        newScore = unscaledNewScore/maxScore * 100


    elif(pointFunction == "dim" and numberMolesForScore != 0):

        #newScore = numberMolesForScore^2

        newScore = potentialScoresForDiminishingReturnCurve[numberMolesForScore]/max(potentialScoresForDiminishingReturnCurve) * 100 ### note: -1 is not needed for index as at position 0 is the initial score (0)

        backgroundColorRightTask = (255, 130, 255)  #pink/purple/lila  ## consider changing color depending on underlying function


    if (numberMolesForScore != 0):    ### only update scores if numberMolesForScore > 0

        if (leftRight == "left"):

            scoresLeft.extend([newScore])

            #print(scoresLeft)

            #print(len(scoresLeft))

            scoreDifference = scoresLeft[len(scoresLeft)-1] - scoresLeft[len(scoresLeft)-2]  ##score difference between previous and current score

            showNewMole("left",scoreDifference)

        elif (leftRight == "right"):

            scoresRight.extend([newScore])

            #print(scoresRight)

            #print(len(scoresRight))

            scoreDifference = scoresRight[len(scoresRight)-1] - scoresRight[len(scoresRight)-2]  ##score difference between previous and current score

            showNewMole("right",scoreDifference)


        updateUserScore(scoreDifference)


def openMoleTask(locationOfWindow):

    global screen

    global leftMoleWindowVisible

    global leftMoleWindowVisitCounter

    global rightMoleWindowVisible

    global rightMoleWindowVisitCounter

    global gridLocations

    global sizeOfEachSquare


    if (locationOfWindow == "left"):

        leftMoleWindowVisitCounter = leftMoleWindowVisitCounter + 1


        #draw background

        bg = pygame.Surface(MoleWindowSize).convert()

        bg.fill(backgroundColorLeftTask)

        screen.blit(bg, topLeftCornerOfLeftTaskWindow)   #make area about 30 away from centre


        ## draw grid lines (NB "-1" is used because Python starts counting at 0, we start at 1

        ## vertical lines

        start = ((gridLocations[8-1][0] + topLeftCornerOfLeftTaskWindow[0]),(gridLocations[8-1][1] + topLeftCornerOfLeftTaskWindow[1]))

        end = ((gridLocations[2-1][0] + topLeftCornerOfLeftTaskWindow[0]),(gridLocations[2-1][1] + topLeftCornerOfLeftTaskWindow[1]+ sizeOfEachSquare))

        pygame.draw.line(screen, (0,0,0), start, end, 10)
        print("start: " + str(start))
        print("end:   " + str(end))


        start = ((gridLocations[9-1][0] + topLeftCornerOfLeftTaskWindow[0]),(gridLocations[9-1][1] + topLeftCornerOfLeftTaskWindow[1]))

        end = ((gridLocations[3-1][0] + topLeftCornerOfLeftTaskWindow[0]),(gridLocations[3-1][1] + topLeftCornerOfLeftTaskWindow[1]+ sizeOfEachSquare))

        pygame.draw.line(screen, (0,0,0), start, end, 10)
        print("start: " + str(start))
        print("end:   " + str(end))


        ## horizontal lines

        start = ((gridLocations[4-1][0] + topLeftCornerOfLeftTaskWindow[0]),(gridLocations[4-1][1] + topLeftCornerOfLeftTaskWindow[1]))

        end = ((gridLocations[6-1][0] + topLeftCornerOfLeftTaskWindow[0]+sizeOfEachSquare),(gridLocations[6-1][1] + topLeftCornerOfLeftTaskWindow[1]))

        pygame.draw.line(screen, (0,0,0), start, end, 10)
        print("start: " + str(start))
        print("end:   " + str(end))


        start = ((gridLocations[1-1][0] + topLeftCornerOfLeftTaskWindow[0]),(gridLocations[1-1][1] + topLeftCornerOfLeftTaskWindow[1]))

        end = ((gridLocations[3-1][0] + topLeftCornerOfLeftTaskWindow[0]+sizeOfEachSquare),(gridLocations[3-1][1] + topLeftCornerOfLeftTaskWindow[1]))

        pygame.draw.line(screen, (0,0,0), start, end, 10)
        print("start: " + str(start))
        print("end:   " + str(end))


        leftMoleWindowVisible = True


        showNewMole("left",0)


    elif (locationOfWindow == "right"):

        rightMoleWindowVisitCounter = rightMoleWindowVisitCounter + 1


        #draw background

        bg = pygame.Surface(MoleWindowSize).convert()

        bg.fill(backgroundColorRightTask)

        screen.blit(bg, topLeftCornerOfRightTaskWindow)   #make area about 30 away from centre


        ## draw grid lines (NB "-1" is used because Python starts counting at 0, we start at 1

        ## vertical lines

        start = ((gridLocations[8-1][0] + topLeftCornerOfRightTaskWindow[0]),(gridLocations[8-1][1] + topLeftCornerOfRightTaskWindow[1]))

        end = ((gridLocations[2-1][0] + topLeftCornerOfRightTaskWindow[0]),(gridLocations[2-1][1] + topLeftCornerOfRightTaskWindow[1]+ sizeOfEachSquare))

        pygame.draw.line(screen, (0,0,0), start, end, 4)


        start = ((gridLocations[9-1][0] + topLeftCornerOfRightTaskWindow[0]),(gridLocations[9-1][1] + topLeftCornerOfRightTaskWindow[1]))

        end = ((gridLocations[3-1][0] + topLeftCornerOfRightTaskWindow[0]),(gridLocations[3-1][1] + topLeftCornerOfRightTaskWindow[1]+ sizeOfEachSquare))

        pygame.draw.line(screen, (0,0,0), start, end, 4)


        ## horizontal lines

        start = ((gridLocations[4-1][0] + topLeftCornerOfRightTaskWindow[0]),(gridLocations[4-1][1] + topLeftCornerOfRightTaskWindow[1]))

        end = ((gridLocations[6-1][0] + topLeftCornerOfRightTaskWindow[0]+sizeOfEachSquare),(gridLocations[6-1][1] + topLeftCornerOfRightTaskWindow[1]))

        pygame.draw.line(screen, (0,0,0), start, end, 4)


        start = ((gridLocations[1-1][0] + topLeftCornerOfRightTaskWindow[0]),(gridLocations[1-1][1] + topLeftCornerOfRightTaskWindow[1]))

        end = ((gridLocations[3-1][0] + topLeftCornerOfRightTaskWindow[0]+sizeOfEachSquare),(gridLocations[3-1][1] + topLeftCornerOfRightTaskWindow[1]))

        pygame.draw.line(screen, (0,0,0), start, end, 4)


        rightMoleWindowVisible = True


        showNewMole("right",0)


def showNewMole(locationOfWindow,newScore):

    global screen

    global numberMolesHitLeft

    global numberMolesHitRight

    global allPossibleLeftLocationsOfMoles

    global allPossibleRightLocationsOfMoles


    if (locationOfWindow == "left"):

        if(numberMolesHitLeft>0):

            ##remove previous mole

            previousLocation = allPossibleLeftLocationsOfMoles[numberMolesHitLeft-1]

            position = gridLocations[previousLocation-1]  #-1 because Python counting starts at 0

            ## center the image

            position = ((position[0] + int((sizeOfEachSquare-molePictureDimensions[0])/2) + topLeftCornerOfLeftTaskWindow[0]),(position[1] + int((sizeOfEachSquare-molePictureDimensions[1])/2) + topLeftCornerOfLeftTaskWindow[1]))

            bg = pygame.Surface(molePictureDimensions).convert()

            bg.fill(backgroundColorLeftTask)

            screen.blit(bg, position)   #make area about 30 away from centre


            ### optional: remove previous score

            if(numberMolesHitLeft>1):

                previousScoreLocation = allPossibleLeftLocationsOfMoles[numberMolesHitLeft-2]

                positionPreviousScore = gridLocations[previousScoreLocation-1]  #-1 because Python counting starts at 0

                ## center the image

                positionPreviousScore = ((positionPreviousScore[0] + int((sizeOfEachSquare-molePictureDimensions[0])/2) + topLeftCornerOfLeftTaskWindow[0]),(positionPreviousScore[1] + int((sizeOfEachSquare-molePictureDimensions[1])/2) + topLeftCornerOfLeftTaskWindow[1]))

                bg = pygame.Surface(molePictureDimensions).convert()

                bg.fill(backgroundColorLeftTask)

                screen.blit(bg, positionPreviousScore)   #make area about 30 away from centre


            if(newScore != 0):  ## if there is an update: show score

                f = pygame.font.Font(None, fontsizeGoalAndUserNumber)

                scoreText = "+"+str(round(newScore,2))

                message = f.render(scoreText, True, (0,0,0))

                screen.blit(message, (int(position[0]+sizeOfEachSquare/2-50),int(position[1]+sizeOfEachSquare/2-20)))


        ## show the new mole

        currentLocation = allPossibleLeftLocationsOfMoles[numberMolesHitLeft]

        position = gridLocations[currentLocation-1]  #-1 because Python counting starts at 0

        ## center the image

        position = ((position[0] + int((sizeOfEachSquare-molePictureDimensions[0])/2) + topLeftCornerOfLeftTaskWindow[0]),(position[1] + int((sizeOfEachSquare-molePictureDimensions[1])/2) + topLeftCornerOfLeftTaskWindow[1]))


        screen.blit(pictureOfMole,position)


    if (locationOfWindow == "right"):

        if(numberMolesHitRight>0):

            ##remove previous mole

            previousLocation = allPossibleRightLocationsOfMoles[numberMolesHitRight-1]

            position = gridLocations[previousLocation-1]  #-1 because Python counting starts at 0

            ## center the image

            position = ((position[0] + int((sizeOfEachSquare-molePictureDimensions[0])/2) + topLeftCornerOfRightTaskWindow[0]),(position[1] + int((sizeOfEachSquare-molePictureDimensions[1])/2) + topLeftCornerOfRightTaskWindow[1]))

            bg = pygame.Surface(molePictureDimensions).convert()

            bg.fill(backgroundColorRightTask)

            screen.blit(bg, position)   #make area about 30 away from centre


            ### optional: remove previous score

            if(numberMolesHitRight>1):

                previousScoreLocation = allPossibleRightLocationsOfMoles[numberMolesHitRight-2]

                positionPreviousScore = gridLocations[previousScoreLocation-1]  #-1 because Python counting starts at 0

                ## center the image

                positionPreviousScore = ((positionPreviousScore[0] + int((sizeOfEachSquare-molePictureDimensions[0])/2) + topLeftCornerOfRightTaskWindow[0]),(positionPreviousScore[1] + int((sizeOfEachSquare-molePictureDimensions[1])/2) + topLeftCornerOfRightTaskWindow[1]))

                bg = pygame.Surface(molePictureDimensions).convert()

                bg.fill(backgroundColorRightTask)

                screen.blit(bg, positionPreviousScore)   #make area about 30 away from centre


            if(newScore != 0):  ## if there is an update: show score

                f = pygame.font.Font(None, fontsizeGoalAndUserNumber)

                scoreText = "+"+str(round(newScore,2))

                message = f.render(scoreText, True, (0,0,0))

                screen.blit(message, (int(position[0]+sizeOfEachSquare/2-50),int(position[1]+sizeOfEachSquare/2-20)))


            ### now sleep for 0.5 sec before showing next mole, and update screen


        ## show the new mole

        #print("Hier" + str(numberMolesHitRight) + "   ")

        #print(str(allPossibleRightLocationsOfMoles))


        currentLocation = allPossibleRightLocationsOfMoles[numberMolesHitRight]

        position = gridLocations[currentLocation-1]  #-1 because Python counting starts at 0

        ## center the image

        position = ((position[0] + int((sizeOfEachSquare-molePictureDimensions[0])/2) + topLeftCornerOfRightTaskWindow[0]),(position[1] + int((sizeOfEachSquare-molePictureDimensions[1])/2) + topLeftCornerOfRightTaskWindow[1]))


        screen.blit(pictureOfMole,position)


def closeMoleTask(locationOfWindow,giveArrowText=False):

    global screen

    global rightMoleWindowVisible

    global leftMoleWindowVisible

    global leftMoleWindowVisitCounter

    global rightMoleWindowVisitCounter


    if (locationOfWindow == "left"):

        #draw background
        bgA = pygame.Surface(MoleWindowSize).convert()
        bgA.fill(backgroundColorLeftTask)
        screen.blit(bgA, topLeftCornerOfLeftTaskWindow)   #make area about 30 away from centre


        sizeCover = (MoleWindowSize[0]-10,MoleWindowSize[1]-10)
        bg = pygame.Surface(sizeCover).convert()

        bg.fill(coverUpColor)

        screen.blit(bg, (topLeftCornerOfLeftTaskWindow[0]+5,topLeftCornerOfLeftTaskWindow[1]+5))   #make area about 30 away from centre

        leftMoleWindowVisible = False

        if (giveArrowText):
            ## place text
            f = pygame.font.Font(None, fontsizeGoalAndUserNumber)

            #message = "Pijltje naar links"
            message = "left arrow"

            messageRender = f.render(message,True,(0,0,0))

            screen.blit(messageRender,(topLeftCornerOfLeftTaskWindow[0]+(MoleWindowSize[0]/2-27),topLeftCornerOfLeftTaskWindow[1]+(MoleWindowSize[0]/2)))


    elif (locationOfWindow == "right"):

        #draw background
        bgB = pygame.Surface(MoleWindowSize).convert()
        bgB.fill(backgroundColorRightTask)
        screen.blit(bgB, topLeftCornerOfRightTaskWindow)   #make area about 30 away from centre


        sizeCover = (MoleWindowSize[0]-10,MoleWindowSize[1]-10)
        bg = pygame.Surface(sizeCover).convert()

        bg.fill(coverUpColor)

        screen.blit(bg, (topLeftCornerOfRightTaskWindow[0]+5,topLeftCornerOfRightTaskWindow[1]+5))   #make area about 30 away from centre

        rightMoleWindowVisible = False

        if (giveArrowText):
            ## place text
            f = pygame.font.Font(None, fontsizeGoalAndUserNumber)

            #message = "Pijltje naar rechts"
            message = "right arrow"

            messageRender = f.render(message,True,(0,0,0))

            screen.blit(messageRender,(topLeftCornerOfRightTaskWindow[0]+(MoleWindowSize[0]/2-27),topLeftCornerOfRightTaskWindow[1]+(MoleWindowSize[0]/2)))


# def openDigitWindow():
#
#     global screen
#
#     global letterWindowVisible
#
#     global letterWindowVisitCounter
#
#
#
#
#
#     letterWindowVisitCounter = letterWindowVisitCounter + 1
#
#
#
#
#
#     #draw background
#
#     bg = pygame.Surface(DigitTaskWindowSize).convert()
#
#     bg.fill((255,255,255))
#
#     screen.blit(bg, topLeftCornerOfDigitTaskWindow)   #make area about 30 away from centre
#
#
#
#
#
# ##    #then post new message
#
# ##    f = pygame.font.Font(None, fontsizeGoalAndUserNumber)
#
# ##    GoalNumberMessage = f.render(goalNumber, True, (0, 0, 0))
#
# ##    #blockAtNewLocation = pygame.Surface(UserNumberMessage.get_rect()).convert()
#
# ##    screen.blit(GoalNumberMessage, topLeftCornerOfGoalNumber)
#
# ##
#
# ##
#
# ##    color = (0,0,0) #default color: black. Make red if error made
#
# ##    if (len(userNumber)>0):
#
# ##        if (len(userNumber)>len(goalNumber)):
#
# ##            color = (255,0,0)
#
# ##        elif (goalNumber[0:len(userNumber)] != userNumber):
#
# ##            color = (255,0,0)
#
# ##
#
# ##
#
# ##
#
# ##
#
# ##    f2 = pygame.font.Font(None, fontsizeGoalAndUserNumber)
#
# ##    UserNumberMessage = f2.render(userNumber, True, color)
#
# ##    screen.blit(UserNumberMessage, topLeftCornerOfUserNumber)
#
#
#
#
#
#
#
#
#
#     f = pygame.font.Font(None, fontsizeGoalAndUserNumber)
#
#     #goalNumberMessage = f.render(goalNumber[len(userNumber):], True, (0,0,0))
#
#     goalNumberMessage = f.render(goalNumber[len(userNumber):(len(userNumber)+20)], True, (0,0,0))
#
#     screen.blit(goalNumberMessage, topLeftCornerOfGoalNumber)
#
#
#
#     letterWindowVisible = True
#
#
#
# #
# # def closeScrabbleWindow():
# #
# #     global screen
# #
# #     global scrabbleWindowVisible
# #
# #
# #
# #
# #
# #     #draw background
# #
# #
# #
# #     bg = pygame.Surface(ScrabbleTaskWindowSize).convert()
# #
# #     bg.fill(coverUpColor)
# #
# #
# #
# #
# #
# #     screen.blit(bg, topLeftCornerOfScrabbleTaskWindow)   #make area about 30 away from centre
# #
# #     scrabbleWindowVisible = False
# #
# #
# #
# # #
# # # def processScrabbleLetter(message):
# # #
# # #     global currentScrabbleLetters
# # #
# # #     global scrabbleBaseLetters
# # #
# # #     global scrabbleGeneratedWordList
# # #
# # #     global listOfWordSolutions
# # #
# # #
# # #
# # #
# # #
# # #
# # #
# # #     whatToReport = message
# # #
# # #
# # #
# # #     pointScore = 0   ## 7 points per correct word, -5 for clearly incorrect, 0 for duplicates, 0 for unknown words
# # #
# # #
# # #
# # #
# # #
# # #     newScrabbleStringToDisplay = currentScrabbleLetters
# # #
# # #
# # #
# # #     if (message == "word"):
# # #
# # #
# # #
# # #     ## check lengte van woord: niet meer dan lengte van letters?
# # #
# # #     ## check letters: zit er 1 tussen die ik al had
# # #
# # #     ## check woordenlijst van eerder ingevoerd: al genoemd?
# # #
# # #     ## check dictionary: geldig woord? Dan punten, anders 0
# # #
# # #         #print("to do")
# # #
# # #
# # #
# # #         scoreUpdate = 0
# # #
# # #
# # #
# # #         if (len(currentScrabbleLetters) <= 0):
# # #
# # #             whatToReport = "noWordToEnter"
# # #
# # #             pointScore = -5
# # #
# # #         elif (len(currentScrabbleLetters) > len(scrabbleBaseLetters)):
# # #
# # #             whatToReport = "tooManyLetters"
# # #
# # #             newScrabbleStringToDisplay = ''
# # #
# # #             pointScore = -5
# # #
# # #         else:
# # #
# # #             if (currentScrabbleLetters in scrabbleGeneratedWordList):   ### check if word is in list of words already mentioned
# # #
# # #                 whatToReport = "duplicateWord"
# # #
# # #                 pointScore = 0
# # #
# # #             elif (currentScrabbleLetters in listOfWordSolutions):    ##### if this is an existing word
# # #
# # #                 scrabbleGeneratedWordList.append(currentScrabbleLetters)
# # #
# # #                 #print("correct woord")
# # #
# # #                 whatToReport = "correctNewWord"
# # #
# # #                 pointScore = 7
# # #
# # #
# # #
# # #             else:
# # #
# # #                 validLetters = True
# # #
# # #                 usedLetters = ''
# # #
# # #
# # #
# # #                 for letter in currentScrabbleLetters:
# # #
# # #                     if ((letter not in scrabbleBaseLetters) or (letter in usedLetters)):
# # #
# # #                         validLetters = False
# # #
# # #                         #print("invalid")
# # #
# # #                         break
# # #
# # #                     usedLetters = usedLetters + letter
# # #
# # #
# # #
# # #                 if(validLetters):  ## if all letters are valid and not duplicate, it might be a correct word, but it is unknown
# # #
# # #                     whatToReport = "unknownWord"
# # #
# # #                     pointScore = 0
# # #
# # #                 else:    ## otherwise it is an invalid word
# # #
# # #                     whatToReport = "invalidWord"
# # #
# # #                     pointScore = -5
# # #
# # #             ## always reset letter string when enter is pressed
# # #
# # #             newScrabbleStringToDisplay = ''
# # #
# # #
# # #
# # #     elif (message == "delete"):
# # #
# # #         if (len(currentScrabbleLetters) > 0):   ### only delete letters if there is more than 1 letter on screen
# # #
# # #             newScrabbleStringToDisplay = currentScrabbleLetters[0:(len(currentScrabbleLetters)-1)]
# # #
# # #             pointScore = 0
# # #
# # #     else:
# # #
# # #         newScrabbleStringToDisplay = currentScrabbleLetters + message
# # #
# # #         currentScrabbleLetters = currentScrabbleLetters + message
# # #
# # #         pointScore = 0
# # #
# # #
# # #
# # #
# # #
# # #     ## now update screen
# # #
# # #     blockMaskingOldLocation = pygame.Surface((int(ScrabbleTaskWindowSize[0]-(topLeftCornerOfUserInputScrabble[0]-topLeftCornerOfScrabbleTaskWindow[0])),100)).convert()
# # #
# # #     blockMaskingOldLocation.fill(backgroundColorDigitScreen)
# # #
# # #     screen.blit(blockMaskingOldLocation,topLeftCornerOfUserInputScrabble)
# # #
# # #
# # #
# # #     if(len(currentScrabbleLetters) > 0):
# # #
# # #
# # #
# # #         ###then post new message
# # #
# # #         f = pygame.font.Font(None, fontsizeGoalAndUserNumber)
# # #
# # #         #goalNumberMessage = f.render(goalNumber[len(userNumber):], True, (0,0,0))
# # #
# # #         goalNumberMessage = f.render(newScrabbleStringToDisplay, True, (0,0,0))
# # #
# # #         screen.blit(goalNumberMessage, topLeftCornerOfUserInputScrabble)
# # #
# # #
# # #
# # #
# # #
# # #
# # #
# # #
# # #
# # #     writeDataToFile("keypressScrabble",whatToReport)
# # #
# # #     if (pointScore != 0):
# # #
# # #         updateUserScore(pointScore)
# # #
# # #
# # #
# # #     currentScrabbleLetters = newScrabbleStringToDisplay
# # #
# # #
# # #
# # # #
# # # # def openScrabbleWindow():
# # # #
# # # #     global screen
# # # #
# # # #     global scrabbleWindowVisible
# # # #
# # # #     global scrabbleWindowVisitCounter
# # # #
# # # #     global currentScrabbleLetters
# # # #
# # # #     global scrabbleBaseLettersToDisplay
# # # #
# # # #
# # # #
# # # #     scrabbleWindowVisitCounter = scrabbleWindowVisitCounter + 1
# # # #
# # # #     currentScrabbleLetters = ""
# # # #
# # # #
# # # #
# # # #     #draw background
# # # #
# # # #     bg = pygame.Surface(ScrabbleTaskWindowSize).convert()
# # # #
# # # #     bg.fill((255,255,255))
# # # #
# # # #     screen.blit(bg, topLeftCornerOfScrabbleTaskWindow)   #make area about 30 away from centre
# # # #
# # # #
# # # #
# # # #
# # # #
# # # #
# # # #
# # # #     f = pygame.font.Font(None, fontsizeGoalAndUserNumber)
# # # #
# # # #     #goalNumberMessage = f.render(goalNumber[len(userNumber):], True, (0,0,0))
# # # #
# # # #     #goalNumberMessage = f.render(goalNumber[len(userNumber):(len(userNumber)+20)], True, (0,0,0))
# # # #
# # # #     goalTextScrabble = "Letters: " + scrabbleBaseLettersToDisplay
# # # #
# # # #     goalTextMessage = f.render(goalTextScrabble,True,(0,0,0))
# # # #
# # # #
# # # #
# # # #     screen.blit(goalTextMessage, topLeftCornerOfGoalScrabble)
# # # #
# # # #
# # # #
# # # #
# # # #
# # # #     scrabbleWindowVisible = True
# # #
# # #
# # # #
# # # # def closeTrackerWindow():
# # # #
# # # #     global screen
# # # #
# # # #     global scrabbleWindowVisible
# # # #
# # # #
# # # #
# # # #
# # # #
# # # #     #draw background
# # # #
# # # #
# # # #
# # # #     bg = pygame.Surface(ScrabbleTaskWindowSize).convert()
# # # #
# # # #     bg.fill(coverUpColor)
# # # #
# # # #
# # # #
# # # #
# # # #
# # # #     screen.blit(bg, topLeftCornerOfScrabbleTaskWindow)   #make area about 30 away from centre
# # # #
# # # #
# # # #
# # # #     scrabbleWindowVisible = False


def switchWindows(potentialArrowMessage="none"):

    global rightMoleWindowVisible

    global leftMoleWindowVisible

    global rightMoleTaskPresent

    global leftMoleTaskPresent

    global startTime


    if (partOfExperiment == "dualTask" or partOfExperiment == "practiceDualTask"):    #switching is only done in dual-task

        #### if this is not the first time that a window is opened
        if(potentialArrowMessage == "none"):

            if (rightMoleTaskPresent and not rightMoleWindowVisible and leftMoleWindowVisible and leftMoleTaskPresent):

                closeMoleTask("left")

                openMoleTask("right")

                writeDataToFile("SwitchWindow","OpeningRight")

            elif (rightMoleTaskPresent and rightMoleWindowVisible and not leftMoleWindowVisible and leftMoleTaskPresent):

                closeMoleTask("right")

                openMoleTask("left")

                writeDataToFile("SwitchWindow","OpeningLeft")

        #### if this is the first time that a window is opened and it is the left window, then set the 'startTime' to current time, then open window
        elif(potentialArrowMessage == "leftArrow"):
                closeMoleTask("right")
                openMoleTask("left")

                startTime = default_timer()

                writeDataToFile("SwitchWindow","OpeningLeft")

        #### if this is the first time that a window is opened and it is the right window, then set the 'startTime' to current time, then open window
        elif(potentialArrowMessage == "rightArrow"):
                closeMoleTask("left")
                openMoleTask("right")

                startTime = default_timer()
                writeDataToFile("SwitchWindow","OpeningRight")


# def openTrackerWindow():
#
#     global screen
#
#     global scrabbleWindowVisible
#
#     global scrabbleWindowVisitCounter
#
#     global cursorMotion
#
#
#
#
#
#
#
#
#
#     #draw background
#
#
#
#     bg = pygame.Surface(ScrabbleTaskWindowSize).convert()
#
#     bg.fill(backgroundColorTrackerScreen)
#
#
#
#     scrabbleWindowVisitCounter = scrabbleWindowVisitCounter + 1
#
#
#
#
#
#
#
#     #draw a filled circle
#
#     circle_inside = drawowncircle(bg, radiusInnerColor, (int(ScrabbleTaskWindowSize[0]/2),int(ScrabbleTaskWindowSize[1]/2)), radiusAroundTarget, 0)  #pygame.draw.circle(Surface, color, pos, radius, width=0);
#
#
#
#     #draw edges think
#
#     circle_edges = drawowncircle(bg, radiusOuterColor, (int(ScrabbleTaskWindowSize[0]/2),int(ScrabbleTaskWindowSize[1]/2)), radiusAroundTarget, 5)  #pygame.draw.circle(Surface, color, pos, radius, width=0);
#
#
#
#     #Draws a circular shape on the Surface. The pos argument is the center of the circle, and radius is the size. The width argument is the thickness to draw the outer edge. If width is zero then the circle will be filled.
#
#
#
#     #screen.blit(circle)
#
#
#
#     screen.blit(bg, topLeftCornerOfScrabbleTaskWindow)   #make area about 30 away from centre
#
#
#
#
#
#
#
#     #newLocation = (topLeftCornerOfScrabbleTaskWindow[0]+CursorCoordinates[0]+(CursorSize[0]/2),topLeftCornerOfScrabbleTaskWindow[1]+CursorCoordinates[1]+(CursorSize[1]/2))
#
#     newLocation = (CursorCoordinates[0]-(CursorSize[0]/2),CursorCoordinates[1]-(CursorSize[1]/2))
#
#     blockAtNewLocation = pygame.Surface(CursorSize).convert()
#
#     blockAtNewLocation.fill(CursorColor)
#
#     screen.blit(blockAtNewLocation,newLocation)        #blit puts something new on the screen  (should not contain too much info!!)
#
#
#
#
#
# ##    #add a target cross:
#
# ##    crossSurfaceHorizontal = pygame.Surface((TrackerTargetSize[0],4)).convert()
#
# ##    crossSurfaceHorizontal.fill(TrackerTargetColor)
#
# ##    crossLocation = (TrackerTargetCoordinates[0]-TrackerTargetSize[0]/2,TrackerTargetCoordinates[1]-2)
#
# ##    screen.blit(crossSurfaceHorizontal,crossLocation)
#
# ##
#
# ##
#
# ##    crossSurfaceVertical = pygame.Surface((4,TrackerTargetSize[1])).convert()
#
# ##    crossSurfaceVertical.fill(TrackerTargetColor)
#
# ##    crossLocation = (TrackerTargetCoordinates[0]-2,TrackerTargetCoordinates[1]-TrackerTargetSize[1]/2)
#
# ##    screen.blit(crossSurfaceVertical,crossLocation)
#
#
#
#     scrabbleWindowVisible = True
#
#
#
#
#
#     #get the cursor angle
#
#     measuredMotion = (joystickObject.get_axis(0),joystickObject.get_axis(1))
#
#     cursorMotion = (measuredMotion[0],measuredMotion[1])
#
#     #print("motion " + str(cursorMotion[0]) +  " " + str(cursorMotion[1]))


def runDualTaskTrialsMole(booleanThisIsAPracticeTrial,payoffFunctionLeft,payoffFunctionRight):

    global screen

    global maxTrialTimeDual

    global condition

    global startTime         #stores time at which trial starts

    global startedClosingThreads

    global partOfExperiment

    global blockNumber

    global trialNumber

    global scoresOnThisBlock

    global currentUserScore


    global maxNumberMoles

    global maxTrialTimeSingleTaskMole

    global numberOfSingleTaskMoleLeftTrials

    global numberOfSingleTaskMoleRightTrials

    global MoleWindowSize

    global topLeftCornerOfLeftTaskWindow

    global topLeftCornerOfRightTaskWindow


    global totalScoreOfBothTasks

    global totalScoreListOfAllBlocksAndAllTrials

    global possibleLocationsOnMoles

    global pictureOfMole

    global molePictureDimensions

    global extraSpaceLeftAndRight

    global sizeOfEachSquare

    global gridLocations


    global scoresLeft

    global numberMolesHitLeft

    global leftScoreFunction

    global leftMoleTaskPresent

    global leftMoleWindowVisible

    global rightMoleTaskPresent

    global rightMoleWindowVisible

    global leftMoleWindowVisitCounter

    global rightMoleWindowVisitCounter

    global allPossibleLeftLocationsOfMoles

    global allPossibleRightLocationsOfMoles

    global backgroundColorLeftTask

    global backgroundColorRightTask

    global backgroundColorDim

    global backgroundColorExp

    global backgroundColorLin


    global scoresRight

    global numberMolesHitRight

    global rightScoreFunction

    global currentUserScore

    global scoresOnThisBlock


    ### also insert variables for rightTask and reset those to "initial" values, so software knows the task is not there


    leftScoreFunction = payoffFunctionLeft   ### bv "linear", "dim", "exp"

    if (payoffFunctionLeft == "linear"):
        backgroundColorLeftTask = linearBackgroundColor
    elif (payoffFunctionLeft == "dim"):
        backgroundColorLeftTask = dimBackgroundColor
    elif (payoffFunctionLeft == "exp"):
        backgroundColorLeftTask = expBackgroundColor
    elif (payoffFunctionLeft == "testCondition"):
        backgroundColorLeftTask = testBackgroundColor

    rightScoreFunction = payoffFunctionRight   ### bv "linear", "dim", "exp"


    if (payoffFunctionRight == "linear"):
        backgroundColorRightTask = linearBackgroundColor
    elif (payoffFunctionRight == "dim"):
        backgroundColorRightTask = dimBackgroundColor
    elif (payoffFunctionRight == "exp"):
        backgroundColorRightTask = expBackgroundColor
    elif (payoffFunctionRight == "testCondition"):
        backgroundColorRightTask = testBackgroundColor


    condition = "neutral"


    blockNumber = blockNumber + 1

    numberOfTrials = numberOfDualTaskTrials

    scoresOnThisBlock = []

    if (booleanThisIsAPracticeTrial):

        partOfExperiment = "practiceDualTask"

        #GiveMessageOnScreen("Dual-Taak Mollen meppen.\n\nJe gaat nu mollen meppen oefenen op een dubbele taak. \nDruk op 'spatie' om te wisselen tussen het linker en het rechter scherm.\nJe kunt zelf kiezen met welk scherm je begint. \nDoel is om alle mollen te meppen en zoveel mogelijk punten te halen. \nOm te meppen, druk op de toets die correspondeert met de plek van de mol.\n\n\nDruk op 'spatie' om verder te gaan.",5)
        GiveMessageOnScreen("Whack-A-Mole dual-task practice.\n\n" +
                            "You are going to practice how to whack moles on two playing fields.\n" +
                            "Press 'space' to switch between the left and right screen.\n" +
                            "You can choose yourself on which screen you start.\n" +
                            "The goal is to whack all the moles and get the most points.\n" +
                            "To whack a mole, hit the numpad button that corresponds to the location of the mole.\n\n\n" +
                            "Press 'space' to continue.",5)

        numberOfTrials = 1

    else:

        partOfExperiment = "dualTask"

        #GiveMessageOnScreen("Je krijgt een score voor elke trial. Dit zijn 50 mollen. \nDe scores op de eerste 10 trials tellen niet mee voor je eindscore.\nEr wordt aangegeven vanaf wanneer scores WEL meetellen voor je eindscore.\n\nDruk op 'spatie' om verder te gaan.",5)
        GiveMessageOnScreen("You get a score for each trial. There are 25 trials and you have 25 seconds per trial.\n" +
                            "You can get a maximum of 50 moles per trial.\n" +
                            "The scores for the first 20 trials do not count towards your final score.\n" +
                            "Only the last 5 trials will count towards your final score.\n" +
                            "You will BE NOTIFIED when scores START TO COUNT towards your final score.\n\n" +
                            "Press 'space' to continue.",5)

        #GiveMessageOnScreen("Nog invullen\n\nDruk op 'spatie' om verder te gaan." ,5)


    for i in range(0,numberOfTrials):


        totalScoreOfBothTasks = 0

        currentUserScore = 0


        #### variables for left task window

        scoresLeft = [0]  ## a vector ("list of numbers") of all scores so far. The "right-most" score is the most recent score  bv bij lineair:  0 2 4 6 8 10 12

        numberMolesHitLeft = 0

        scoresRight = [0]

        numberMolesHitRight = 0


        leftMoleTaskPresent = True   ## true als je single-taak doet met alleen links aanwezig, of dual-task

        leftMoleWindowVisible = False   ## true when the window is open and the subject is working on THIS task (not on the right task)

        leftMoleWindowVisitCounter = 0

        rightMoleTaskPresent = True

#        rightMoleWIndowVisible = False

        rightMoleWindowVisitCounter = 0


        allPossibleLeftLocationsOfMoles = []

        allPossibleRightLocationsOfMoles = []


        ### shuffle the moles for left task

        while(len(allPossibleLeftLocationsOfMoles) < maxNumberMoles):


            randomSample = possibleLocationsOnMoles  ## what are all unique positions? (1-9)

            randomSample2 = random.sample(randomSample,len(randomSample))  ## shuffle die


            ## only extend list when the first digit of new shuffle is not last of previous list

            if ((len(allPossibleLeftLocationsOfMoles) < 1 ) or allPossibleLeftLocationsOfMoles[len(allPossibleLeftLocationsOfMoles)-1] != randomSample2[0]):

                allPossibleLeftLocationsOfMoles.extend(randomSample2)  ##"Extend" de lijst met de geshuffelde items


        ### shuffle the moles for right task

        while(len(allPossibleRightLocationsOfMoles) < maxNumberMoles):


            #print("e" + str(len(allPossibleRightLocationsOfMoles)))

            randomSample = possibleLocationsOnMoles  ## what are all unique positions? (1-9)

            randomSample2 = random.sample(randomSample,len(randomSample))  ## shuffle die


            ## only extend list when the first digit of new shuffle is not last of previous list

            if ((len(allPossibleRightLocationsOfMoles) < 1 ) or allPossibleRightLocationsOfMoles[len(allPossibleRightLocationsOfMoles)-1] != randomSample2[0]):

                #print("f" + str(len(allPossibleRightLocationsOfMoles)))

                allPossibleRightLocationsOfMoles.extend(randomSample2)  ##"Extend" de lijst met de geshuffelde items

                #print("g" + str(len(allPossibleRightLocationsOfMoles)))


        leftMoleTaskPresent = True

        leftMoleWindowVisible = False

        leftMoleWindowVisitCounter = 0

        ##also add right task and say FALSE

        rightMoleTaskPresent = True

        rightMoleWindowVisible = False

        rightMoleWindowVisitCounter = 0


##        ### which window will be opened?  for now: determine at random
##
##        windowToOpen = random.sample(["left","right"],1)[0]
##
##        #windowToOpen = "left"
##
##
##
##        rightMoleWindowVisible = False
##
##        leftMoleWindowVisible = False
##
##        if (windowToOpen == "left"):
##
##            leftMoleWindowVisible = True
##
##        elif(windowToOpen == "right"):
##
##            rightMoleWindowVisible = True
##


        GiveCountdownMessageOnScreen(3)

        pygame.event.clear()   ###clear all events


        trialNumber = trialNumber + 1


        ## color background

        completebg = pygame.Surface(ExperimentWindowSize).convert()

        completebg.fill(backgroundColorEntireScreen)

        screen.blit(completebg, (0, 0))


        ###startTime = default_timer()


        if (leftMoleTaskPresent):

            updateUserScore(0)
            closeMoleTask("left",giveArrowText=True)
            #placeTextHowToOpen("left","arrow")


        if (rightMoleTaskPresent):

            updateUserScore(0)
            closeMoleTask("right",giveArrowText=True)
            #placeTextHowToOpen("right","arrow")


        startTime = default_timer() + 30  ### add 30 seconds, so participant has enough time to make initial decision to open left or right window as first window


        #writeDataToFile("trialStart", "none")
        writeDataToFile("trialStart", "noTrialTimeSetYet")


        #display all updates (made using blit) on the screen

        pygame.display.flip()


        while(((default_timer()-startTime) < maxTrialTimeDual) and EnvironmentIsRunning and ((numberMolesHitLeft+numberMolesHitRight) < maxNumberMoles)):

            checkKeyPresses()   #checks keypresses for both the trackingtask and the digittask and starts relevant display updates
            ### Note: for Vere's experiment: checkKeyPresses updates the value of "starttime" after the first window is opened

            pygame.display.flip()

            time.sleep(0.02)


        if((default_timer()-startTime) >= maxTrialTimeSingleTaskMole):

            writeDataToFile("trialStopTooMuchTime","none")

        elif (not EnvironmentIsRunning):

            writeDataToFile("trialStopEnvironmentStopped","none")

        else:

            writeDataToFile("trialStop","none")


        if (not booleanThisIsAPracticeTrial):

            #now give feedback

            addScoreToPayment = False
            #if (i > 9):   ### i is a counter for the trial numbers, starting at 0. Therefore, if i equals 10 then this was the 11th trials. Trials 11-15 (i.e., for i 10-14) count for score
            #    addScoreToPayment = True
            if (i > 19):   ### i is a counter for the trial numbers, starting at 0. Therefore, if i equals 20 then this was the 21st trial. Trials 21-25 (i.e., for i 20-24) count for score
                addScoreToPayment = True


            reportUserScore(addScoreToPayment)


#
# def runDualTaskTrialsOld(booleanThisIsAPracticeTrial):
#
#     global screen
#
#     global maxTrialTimeDual
#
#     global numberCompleted
#
#     global condition
#
#     #global trackerdistanceArray   #an array in which rms distance between target and cursor is stored
#
#     global startTime         #stores time at which trial starts
#
#     global digitPressTimes #stores the intervals between keypresses
#
#     global goalNumber
#
#     global numberCompleted
#
#     global userNumber
#
#     #global TrackerTargetCoordinates
#
#     #global CursorCoordinates
#
#     global startedClosingThreads
#
#     global scrabbleTaskPresent
#
#     global letterTaskPresent
#
#     #global joystickObject
#
#     #global cursorMotion
#
#     global partOfExperiment
#
#     global blockNumber
#
#     global trialNumber
#
#     global scrabbleWindowVisible
#
#     global letterWindowVisible
#
#     global numbersAvailableForGoalNumber
#
#     global scrabbleWindowVisitCounter
#
#     global letterWindowVisitCounter
#
#     global scoresOnThisBlock
#
#     global currentUserScore
#
#     global scrabbleBaseLetters
#
#     global scrabbleBaseLettersToDisplay
#
#     global listOfWordSolutions
#
#     global scrabbleGeneratedWordList
#
#     global condition
#
#
#
#     condition = "neutral"
#
#
#
#     blockNumber = blockNumber + 1
#
#     scoresOnThisBlock = []
#
#
#
#     numberOfTrials = numberOfDualTaskTrials
#
#     fileNames = []
#
#
#
#     maxTrialTime =maxTrialTimeDual
#
#
#
#
#
#     if (booleanThisIsAPracticeTrial):
#
#         partOfExperiment = "practiceDualTask"
#
#         #GiveMessageOnScreen("Tracking + Typing\n\nYou will now practice performing both tasks at the same time.\nBy default you will start with viewing the typing task.\nPress the trigger on the joystick to control the tracking task.\nRelease the trigger to control the typing task.\nYou can only perform one task at a time.",15)
#
#         #GiveMessageOnScreen("Your objective is to:\nType the number in as fast as possible (in future trials: this way you gain points),\nbut keep the cursor inside the shield (or else, you loose points)\nTyping errors also make you lose points",10)
#
#         GiveMessageOnScreen("Dual-taak oefen trial.\n\nJe oefent nu een dual-taak situatie waarbij je zelf tussen de scrabble taak en de letter type taak heen en weer gaat.\nJe kunt tussen de taken wisselen door op spatie te drukken.\nProbeer zoveel mogelijk punten te verdienen.\nProbeer, omdat dit een oefenversie is, even uit hoe je tussen vensters wisselt.\n\n\nDruk op 'spatie' om verder te gaan.",5)
#
#         GiveMessageOnScreen("De verdere interactie met de taken is zoals voorheen.\n\nIn de Scrabble taak bevestig je woorden door op 'enter' te drukken.\nJe verbetert woorden door 'backspace' te drukken.\nIn de type taak gaat de lijst letters alleen verder als je de juiste letter typt.\n\n\nDruk op 'spatie' om verder te gaan.",5)
#
#         #GiveMessageOnScreen("Puntenverdeling:\n\nDe puntenverdeling is hetzelfde als eerder.\n\nScrabble:\n* Correct woord:   +7 punten\n* Incorrect woord: -5 punten\n* Herhaald woord:   0 punten\n\n\nLettertaak:\n*Correcte letter: + 1\n* Incorrecte letter: -1\n\nProbeer zoveel mogelijk letters te verzamelen.\n\n\nDruk op 'spatie' om te beginnen.Probeer zo veel mogelijk punten te verzamelen.\n\n\nDruk op 'spatie' om te beginnen.",5)
#
#
#
#
#
#         numberOfTrials = 2
#
#         fileNames = ['trainingList.csv']
#
#         maxTrialTime = 30 ### shorter trial, just to practice
#
#
#
#     else:
#
#         partOfExperiment = "dualTask"
#
#         #GiveMessageOnScreen("Tracking + Typing\n\nType the number in as fast as possible (this way you gain points),\nbut keep the cursor inside the shield (or else, you loose points).\nTyping errors also make you lose points\n\nImportant: Your performance on these trials will add to your payment." ,18)
#
#         #GiveMessageOnScreen("The cursor will move at the same speed as before.\nThe shield is the same size\n\nTo open the tracker window, keep the trigger pressed.\nTo open the digit window, release the trigger.\nYou can only work on one task at a time" ,15)
#
#
#
#         GiveMessageOnScreen("Dual-taak echte trial.\n\nJe gaat nu 4 trials uitvoeren waarin je de taak uitvoert.\nDit is geen oefening. Probeer zo veel mogelijk punten te verzamelen. Je hebt 2,5 minuut de tijd per trial.\n\n\nDruk op 'spatie' om verder te gaan.",5)
#
#
#
#
#
#
#
#         for cond in conditions:
#
#             if (cond == "E1"):
#
#                 fileNames.append("easy1.csv")
#
#             elif (cond == "E2"):
#
#                 fileNames.append("easy2.csv")
#
#             elif (cond == "H1"):
#
#                 fileNames.append("hard1.csv")
#
#             elif (cond == "H2"):
#
#                 fileNames.append("hard2.csv")
#
#
#
#
#
#
#
#
#
#
#
#
#
#     for fileName in fileNames:
#
#
#
#         if (fileName == "easy1.csv" or fileName == "easy2.csv"):
#
#             condition = "easy"
#
#         elif (fileName == "hard1.csv" or fileName == "hard2.csv"):
#
#             condition = "hard"
#
#
#
#         fileWithWords = open(fileName,'r')
#
#         individualLines = fileWithWords.read().split('\r') ## read by lines
#
#         parts=map(lambda x: x.split(','), individualLines)      #split all elements
#
#         scrabbleBaseLetters = str(parts[0][1]).upper()
#
#         scrabbleBaseLettersToDisplay = ''.join(random.sample(scrabbleBaseLetters, len(scrabbleBaseLetters)))
#
#
#
#
#
#         #print(scrabbleBaseLetters)
#
#
#
#         listOfWordSolutions = []
#
#
#
#         for i in range(1,len(parts)):
#
#             listOfWordSolutions.append(str(parts[i][1]).upper())
#
#
#
#
#
#         fileWithWords.close()
#
#
#
#
#
#         #print(listOfWordSolutions)
#
#
#
#
#
#         numberOfTrials = 1
#
#
#
#
#
#
#
#
#
#
#
#         for i in range(0,numberOfTrials):
#
#
#
#             currentUserScore = 0
#
#
#
#             GiveMessageOnScreen("Nieuwe trial.\n\nDe trial structuur is hetzelfde als voorheen, maar de scrabble letters zijn anders.\n\n\nDruk op 'spatie' om verder te gaan.",5)
#
#             GiveMessageOnScreen("Puntenverdeling:\n\nDe puntenverdeling is hetzelfde als eerder.\n\nScrabble:\n* Correct woord:   +7 punten\n* Incorrect woord: -5 punten\n* Herhaald woord:   0 punten\n\n\nLettertaak:\n*Correcte letter: + 1\n* Incorrecte letter: -1\n\nProbeer zo veel mogelijk punten te verzamelen.\n\n\nDruk op 'spatie' om te beginnen.",5)
#
#             GiveCountdownMessageOnScreen(3)
#
#             pygame.event.clear()   ###clear all events
#
#
#
#             scrabbleWindowVisible = False
#
#             letterWindowVisible = True
#
#             scrabbleTaskPresent = True
#
#             letterTaskPresent = True
#
#
#
#
#
#             scrabbleWindowVisitCounter = 0
#
#             letterWindowVisitCounter = 0
#
#
#
#             trialNumber = trialNumber + 1
#
#
#
#             completebg = pygame.Surface(ExperimentWindowSize).convert()
#
#             completebg.fill(backgroundColorEntireScreen)
#
#             screen.blit(completebg, (0, 0))
#
#
#
#
#
#
#
#
#
#
#
#     ##        if (scrabbleTaskPresent):
#
#     ##            cursorMotion = (0,0)
#
#     ##            pygame.joystick.init()
#
#     ##            joystickObject = pygame.joystick.Joystick(0)
#
#     ##            joystickObject.init()
#
#     ##
#
#     ##            #initially, cursor starts at same location as target
#
#     ##            CursorCoordinates = TrackerTargetCoordinates
#
#     ##
#
#     ##
#
#     ##            if(scrabbleWindowVisible):
#
#     ##                openTrackerWindow()
#
#     ##            else:
#
#     ##                closeTrackerWindow()
#
#     ##
#
#     ##            trackerdistanceArray = []
#
#
#
#
#
#             if (scrabbleTaskPresent):
#
#                 #scrabbleBaseLetters = "AEKLOPMNHTD"
#
#                 scrabbleGeneratedWordList = []
#
#                 totalNrScrabbleWordsGenerated = 0
#
#                 currentScrabbleLetters = ''   ## the letters that you generate for a word
#
#                 if(scrabbleWindowVisible):
#
#                     openScrabbleWindow()
#
#                 else:
#
#                     closeScrabbleWindow()
#
#
#
#
#
#
#
#             if (letterTaskPresent):
#
#                 generateGoalNumber()
#
#                 numberCompleted = False
#
#                 userNumber = ""
#
#                 digitPressTimes = [startTime]
#
#
#
#                 if (letterWindowVisible):
#
#                     openDigitWindow()
#
#                 else:
#
#                     closeDigitWindow()
#
#
#
#
#
#             updateUserScore(0)
#
#
#
#
#
#             writeDataToFile("trialStart","none")
#
#
#
#             startTime = default_timer()
#
#
#
#
#
#             #display all updates (made using blit) on the screen
#
#             pygame.display.flip()
#
#
#
#
#
#
#
#             while((not numberCompleted) and ((default_timer()-startTime) < maxTrialTime) and EnvironmentIsRunning):
#
#                 checkKeyPresses()   #checks keypresses for both the trackingtask and the digittask and starts relevant display updates
#
#
#
#                 #if(scrabbleTaskPresent):
#
#                 #    updateTrackerScreen(0.02)
#
#
#
#
#
#                 pygame.display.flip()
#
#                 #time.sleep(0.02)
#
#
#
#
#
#
#
#             if((default_timer()-startTime) >= maxTrialTime):
#
#                 writeDataToFile("trialStopTooMuchTime","none")
#
#             elif (not EnvironmentIsRunning):
#
#                 writeDataToFile("trialStopEnvironmentStopped","none")
#
#             else:
#
#                 writeDataToFile("trialStop","none")
#
#
#
#
#
#
#
#             #if (not booleanThisIsAPracticeTrial):
#
#                 #now give feedback
#
#             reportUserScore()


def createParticipantInformation():

    global subjNr

    global conditions

    global outputFile
    global whichSideIsTrainedFirstInSingleTask


    subjNr = raw_input("Please enter the subject number here: ")


    f = open('participantConditions.csv','r')


    individualLines = f.read().split('\n') ## read by lines

    parts=map(lambda x: x.split(','), individualLines)      #split all elements

    subjectData = parts[eval(subjNr)-1]                      #only read the line of the relevant subject

    leftRightSingleDecision = subjectData[1]
    if (leftRightSingleDecision == "l"):
        whichSideIsTrainedFirstInSingleTask = "left"
    else:
        whichSideIsTrainedFirstInSingleTask = "right"

    conditions = subjectData[2:len(subjectData)]

    print(conditions)

    f.close()


    directory = "./results/"
    if not os.path.exists(directory):
        os.makedirs(directory)

    fileName = directory + "participant" + subjNr + "data.csv"


    if not os.path.exists(fileName):

        outputFile = open(fileName,'w')        #contains the user data

    else:

        fileName = directory + "participant" + subjNr + "_" + str(random.randint(100000000,999999999)) + "data.csv"

        outputFile = open(fileName,'w')        #contains the user data


    #outputText = "SubjectNr CurrentTime LocalTime BlockNumber TrialNumber partOfExperiment scrabbleTaskPresent letterTaskPresent scrabbleWindowVisible letterWindowVisible scrabbleWindowVisitCounter letterWindowVisitCounter scrabbleCondition scrabbleBaseLetters scrabbleBaseLettersAsDisplayed nrCorrectScrabbleWords currentScrabbleLettersTyped userStringLetterTask goalLetterTask LengthOfUserLetterString LengthofGoalLetterString CurrentScore Eventmessage1 Eventmessage2 \n"


    outputText = "SubjectNr CurrentTime LocalTime BlockNumber TrialNumber partOfExperiment maxNumberMoles leftMoleTaskPresent rightMoleTaskPresent leftMoleWindowVisible rightMoleWindowVisible leftWindowVisitCounter rightWindowVisitCounter condition payoffFunctionLeft payoffFunctionRight colorLeftWindow colorRightWindow numberMolesHitLeft numberMolesHitRight previousLeftMoleLocation currentLeftMoleLocation nextLeftMoleLocation previousRightMoleLocation currentRightMoleLocation nextRightMoleLocation currentUserScore currentLeftScore currentRightScore Eventmessage1 Eventmessage2 \n"


    outputFile.write(outputText)


def main():

    global screen

    global numberCompleted

    global trackerdistanceArray   #an array in which rms distance between target and cursor is stored

    global startTime         #stores time at which trial starts

    global digitPressTimes #stores the intervals between keypresses

    global goalNumber

    global numberCompleted

    global userNumber

    #global TrackerTargetCoordinates

    #global CursorCoordinates

    global startedClosingThreads

    #global scrabbleTaskPresent

    global letterTaskPresent

    #global joystickObject

    #global cursorMotion

    global partOfExperiment

    global EnvironmentIsRunning  #variable that states that there is a main window

    #global focus

    global conditions

    #global radiusAroundTarget

    global numbersAvailableForGoalNumber

    global scoresForPayment

    global scoresOnThisBlock

    #global standardDeviationOfNoise

    global timeOfCompleteStartOfExperiment
    global whichSideIsTrainedFirstInSingleTask


    createParticipantInformation()


    scoresForPayment = []

    scoresOnThisBlock = []


    timeOfCompleteStartOfExperiment = default_timer()


    #focus = "Tracking"

    #focus = "Typing"


    pygame.init()

    #screen = pygame.display.set_mode(ExperimentWindowSize,pygame.FULLSCREEN)

    screen = pygame.display.set_mode(ExperimentWindowSize)

    pygame.display.set_caption("Multitasking 1.0")

    EnvironmentIsRunning = True


    #GiveMessageOnScreen("Start-up screen \nwith\nsome\ninformation",3)

    #GiveMessageOnScreen("next screen \nwith\nsome\ninformation",3)


    ShowStartExperimentScreen()


    #GiveMessageOnScreen("Welcome to the tracking + typing experiment!\n\n\nYou will first start practicing the three types of trials.",10)


    #initialise values that were not present before

    #numbersAvailableForGoalNumber = "123123123"    ##'ABCDEFGHIJKLMNOPQRSTUVWXYZ'

    numbersAvailableForGoalNumber = 'ABCDEFGHIJKLMNOPQRSTUVWXYZ'

    #standardDeviationOfNoise = 4

    #radiusAroundTarget = 100


    ## do practice trials
    if (whichSideIsTrainedFirstInSingleTask == "left"):
        runSingleTaskLeftMoleTrials(True,"testCondition")
        runSingleTaskRightMoleTrials(True,"testCondition")
    elif (whichSideIsTrainedFirstInSingleTask == "right"):
        runSingleTaskRightMoleTrials(True,"testCondition")
        runSingleTaskLeftMoleTrials(True,"testCondition")

    runDualTaskTrialsMole(True,"testCondition","testCondition")


    ## to be added


    ## do conditions
    for cond in conditions:
        left = cond[0]
        right = cond[1]

        leftFunct = "linear"
        if (left == "d"):
            leftFunct = "dim"
        elif(left == "e"):
            leftFunct = "exp"

        rightFunct = "linear"
        if (right == "d"):
            rightFunct = "dim"
        elif(right == "e"):
            rightFunct = "exp"

        ## do single-task trials. Which is first (left/right) is determined by condition
        if (whichSideIsTrainedFirstInSingleTask == "left"):
            runSingleTaskLeftMoleTrials(False,leftFunct)
            runSingleTaskRightMoleTrials(False,rightFunct)
        elif (whichSideIsTrainedFirstInSingleTask == "right"):
            runSingleTaskRightMoleTrials(False,rightFunct)
            runSingleTaskLeftMoleTrials(False,leftFunct)


        runDualTaskTrialsMole(False,leftFunct,rightFunct)


        #GiveMessageOnScreen("Vraag nu de proefleider om de vragenlijst. ",5)
        #GiveMessageOnScreen("Vraag nu de proefleider om de vragenlijst. ",5)
        GiveMessageOnScreen("Please ask the experimenter for the questionnaire. ",5)
        GiveMessageOnScreen("Please ask the experimenter for the questionnaire. ",5)


    #runDualTaskTrials(False)


    calculatePayrate()


    #GiveMessageOnScreen("Je bent nu klaar. \nBedankt voor het meedoen!\nDruk op 'spatie' om af te sluiten." ,5)
    GiveMessageOnScreen("You are done. \n" +
                        "Thank you for participating!\n" +
                        "Press 'space' to exit." ,5)


    quit()


def quit():

    global EnvironmentIsRunning

    global outputFile


    EnvironmentIsRunning = False


    pygame.display.quit()

    pygame.quit()


    outputFile.close()


if __name__ == "__main__":
    main()
