# Supplementary material for: The influence of rewards on (sub-)optimal interleaving
Source: PLoS One. 2019 Mar 18;14(3):e0214027. doi: 10.1371/journal.pone.0214027 (PMC6422303; doi:10.1371/journal.pone.0214027)
Supplement: S3 File — The zip-file contains three Rdata files with all the data from the three experiments, 2 Rdata files with simulated model results for simulations of experiment 2 and experiment 3 and the R code to analyze the data and to run model simulations for each experiment. (ZIP) [file pone.0214027.s003.zip]

Archive with 8 entries (7 files):
- experimentalDataExperiment2.Rdata
- modelDataExperiment3_100Simulations.Rdata
- experimentalDataExperiment1.Rdata
- experimentalDataExperiment3.Rdata
- modelDataExperiment2_100Simulations.Rdata
- modelAndAnalyses.R
- __MACOSX/
- __MACOSX/._modelAndAnalyses.R
