# Supplementary material for: The influence of rewards on (sub-)optimal interleaving
Source: PLoS One. 2019 Mar 18;14(3):e0214027. doi: 10.1371/journal.pone.0214027 (PMC6422303; doi:10.1371/journal.pone.0214027)
Supplement: S3 File — The zip-file contains three Rdata files with all the data from the three experiments, 2 Rdata files with simulated model results for simulations of experiment 2 and experiment 3 and the R code to analyze the data and to run model simulations for each experiment. (ZIP) [file pone.0214027.s003.zip › modelAndAnalyses.R]

### This script contains the data analysis and model code for the paper by
### Janssen, Everaert, Hendriksen, Mensing, Tigchelaar, and Nunner (2019). The influence of rewards on (sub-)optimal interleaving. Plos One.
### Others are allowed to use this code and the data for non-commercial purposes, provided that they acknowledge the use and cite the corresponding journal paper in any material that they present (for example, in papers, presentations, lecture materials, leaflets)


### set working directory to location where the files of the experiment and model are. For me this is
setwd("~/Documents/PaperWhackAMole/")


### to run the code:
## 1. set the working directory above to the correct location for you
## 2. load the code in R
## 3. run the function that you want to run in the R command window
## 4. By default, the model code is set to run simulations for experiment 2 in the paper. If you want to run it for other experiments, change which file with participant data is loaded AND change the time limit for the experiment from 30 to 25


#----------------------------------------------------------------------------------------------------#
#   helper function: plotPointWithErrorBars
#     plots a point with horizontal & vertical error bars surrounding it,
#     requires a plot area to be present 
#----------------------------------------------------------------------------------------------------#
plotPointWithErrorBars <- function(meansHor,meansVer,stErrsHor,stErrsVer,pchs=20,
                                   cols="black",bgCols="black",horizBarLength=0.5,vertBarLength=0.5) {
  for (i in 1:length(meansHor)) {
    
    if (stErrsVer != "none") {
      top <- meansVer[i] + stErrsVer[i]
      bottom <- meansVer[i] - stErrsVer[i]
      lines(c(meansHor[i],meansHor[i]),c(top,bottom),lty=2,col=cols)
      lines(c(meansHor[i]-(horizBarLength/2),meansHor[i]+(horizBarLength/2)),c(top,top),col=cols)
      lines(c(meansHor[i]-(horizBarLength/2),meansHor[i]+(horizBarLength/2)),c(bottom,bottom),col=cols)
    }
    
    if (stErrsHor != "none") {
      left <- meansHor[i] - stErrsHor[i]
      right <- meansHor[i] + stErrsHor[i]
      lines(c(left,right),c(meansVer[i],meansVer[i]),lty=2,col=cols)
      lines(c(left,left),c(meansVer[i]-(vertBarLength/2),meansVer[i]+(vertBarLength/2)),col=cols)	
      lines(c(right,right),c(meansVer[i]-(vertBarLength/2),meansVer[i]+(vertBarLength/2)),col=cols)
    }
    
    ## plot the point
    points(meansHor[i],meansVer[i],col=cols,pch=pchs,bg= bgCols)
  }
}


#----------------------------------------------------------------------------------------------------#
#  function: generateModelData -- generates data for the experiment
#  by default data for experiment 2 is loaded
#----------------------------------------------------------------------------------------------------#
generateModelData <- function() {
	
	load("experimentalDataExperiment2.Rdata")
	allDat <- experimentalDataExperiment2
	timeLimit <- 30 #### experiment 2 had time limit of 30 seconds
	
	## to run model on experiment3, change to:
	# load("experimentalDataExperiment3.Rdata")
	# allDat <- experimentalDataExperiment3
	# timeLimit <- 25 #### experiment 2 had time limit of 25 seconds

	
	
	nrSimulations <- 100  ### how many simulations you want to run per strategy and participant combination
	
	

	##### Generate parameters for model that are derived from human data: 
  ##### 1. average switch cost
  ##### 2. interkeypress interval time
  ##### 3. total switch cost - average switchcost1 + av(switchcost2) - av(ppIKIsSingleTask)

	### 1. average switch costs

	# average switch costs - step 1: from last correctKeyPress to switchwindow
	tabelSwitchCost1 <- allDat[allDat$Eventmessage1=="SwitchWindow" & allDat$previousEvent=="correctKeyPress",]
	medianTabelSwitchCost1 <- with(tabelSwitchCost1,aggregate(timeDifferences,list(SubjectNr=SubjectNr),median))
	meanSwitchCost1 <- mean(medianTabelSwitchCost1$x)
	
	# average switch costs - step 2: from switchwindow to correct keypress
	tabelSwitchCost2 <- allDat[allDat$Eventmessage1=="correctKeyPress" & allDat$previousEvent=="SwitchWindow",]
	medianTabelSwitchCost2 <- with(tabelSwitchCost2,aggregate(timeDifferences,list(SubjectNr=SubjectNr),median))
	meanSwitchCost2 <- mean(medianTabelSwitchCost2$x)

		
	### 2. interkeypress interval time
	
	
	### for model of dual-task IKIs use this data:
	ikis <- allDat[(allDat$partOfExperiment=="dualTask" ) 
	               & allDat$Eventmessage1=="correctKeyPress" 
	               & allDat$previousEvent=="correctKeyPress",]
	
	medianIKIs <- with(ikis,aggregate(timeDifferences,list(SubjectNr=SubjectNr),median))
	meanIKIs <- mean(medianIKIs$x)

	### 3. total switch cost - average switchcost1 + av(switchcost2) - av(ppIKIsSingleTask)
	predictedSwitchCost <- meanSwitchCost1 + meanSwitchCost2 - meanIKIs


	
	##### collect data into a table, initialize the first row to 0s to have some value in there for each column
	tabelTotal <- data.frame(listPPnrs =0, listSimNumbers=0, listAllNumberMolesA=0, 
	                         listAllNumberMolesB=0, timestamps=0, currentScores=0, 
	                         ikiMeans =0, ikiSDs =0, nrSwitchesList=0, divisiontimeSpentOnA=0, SwitchCost=0)
	
	
	
	
	for (pp in unique(allDat$SubjectNr)) {
			
		##### Determine this PPs IKIs
		
		### for dual-task based:
		ppIKIs <- allDat[allDat$SubjectNr == pp 
		                 & (allDat$partOfExperiment=="dualTask" ) 
		                 & allDat$Eventmessage1=="correctKeyPress" 
		                 & allDat$previousEvent=="correctKeyPress",]$timeDifferences

		meanIKI <- mean(ppIKIs)
		sdIKI <- sd(ppIKIs)
		
		### reset variables before running simulation
		switchCost <- predictedSwitchCost

		currentSimNumber <- 0
		
		listPPnrs <- c()
		listSimNumbers <- c()
		listAllNumberMolesA <- c()
		listAllNumberMolesB <- c()
		timestamps <- c()
		currentScores <- c()
		currentIKIs <- c()
		ikiMeans <- c()
		ikiSDs <- c()		
		nrSwitchesList <- c()
		divisiontimeSpentOnA <- c()
		SwitchCost <- c()
		
		for (nrSwitches in c(0,1,2)) {
		  
		  currentTime <- 0  ### initialize parameter
		
		  # when time is divided, assume that at least 1 mole is typed on 1 task and at most 49 
		  # i.e.: at least 1 mole on other task
			maxNrMolesTypedOnTaskA <- seq(1,49,1)  
			if(nrSwitches == 0)	{
				maxNrMolesTypedOnTaskA <- 50
			}
	  
			# how much time is spent on task A
			# i.e.: how many moles are typed that task
			for (division in maxNrMolesTypedOnTaskA) {
			  
				currentSimNumber <- 0
				
				
				### loop for running 1 simulation
				for (sim in 1:nrSimulations) {
				  
					finish <- FALSE
					
					currentTime <- 0 + nrSwitches*switchCost
			
					numberMolesTyped <- 0
					currentSimNumber <- currentSimNumber + 1   
							
					localIKIs <- c()
					ikiCntr <- 0
					
					# while still trial time left, see if a mole is typed
					# first do not assign to specific tasks
					while((currentTime <= timeLimit) & !finish)	{
						
						### SAMPLE AN IKI
						### assumption: IKI is at least 50 msec  
					 	### assumption is made, because otherwise negative values could be coming out of sampling. 50 is taken as this corresponds with one production rule in a production rule based architecture (e.g., ACT-R, EPIC)
						currentIKI <- -1
						while(currentIKI < 0.050) {
						  # computes a random value within the normal distribution of mean and standard deviation
							currentIKI <- rnorm(1, meanIKI, sdIKI)
						}
						
						# whack a mole if there is time - finish if not
						if((currentTime + currentIKI) < timeLimit) {
							numberMolesTyped <- numberMolesTyped + 1
							newtime <- currentTime + currentIKI     
							localIKIs <- c(localIKIs,currentIKI)   
							currentTime <- newtime                 
						} else {
							finish <- TRUE
						}
						
						# finish experiment at 50 moles
						if(numberMolesTyped >= 50) {
							finish <- TRUE
						}
						
					} # end: while(there is time) {whack a mole} - continue simulation loop
					
					### divide the moles to tasks A and B
					numberMolesA <- 0
					numberMolesB <- 0
					# assign min(control var for task A loop, moles whacked within simulation) to task A
					numberMolesA <- min(division, numberMolesTyped)
					# assign the rest to task B
					if(numberMolesA < numberMolesTyped)	{
						numberMolesB <- numberMolesTyped - numberMolesA	
					}
					
					
					#### end of simulation: store this information
					listPPnrs <- c(listPPnrs,pp)
					timestamps <- c(timestamps, newtime)
					listSimNumbers <- c(listSimNumbers,currentSimNumber)
					listAllNumberMolesA <- c(listAllNumberMolesA, numberMolesA)
					listAllNumberMolesB <- c(listAllNumberMolesB, numberMolesB)
					currentScores <- c(currentScores,numberMolesTyped *2)
					ikiMeans <- c(ikiMeans, meanIKI)
					ikiSDs <- c(ikiSDs, sdIKI)
					nrSwitchesList <- c(nrSwitchesList,nrSwitches)
					SwitchCost <- c(SwitchCost, switchCost)
					divisiontimeSpentOnA <- c(divisiontimeSpentOnA, division)
					
					
					#### Note: if division is 0, also store data for case where all time was spent on task B
					if (nrSwitches == 0) {
						numberMolesAold <- numberMolesA
						numberMolesBold <- numberMolesB
						### assumption: as much as possible moles are typed for task A
  					numberMolesA <- numberMolesBold
  					numberMolesB <- numberMolesAold
  					divisiontimeSpentOnA <- c(divisiontimeSpentOnA, 0)
  										#### end of simulation: store this information
					listPPnrs <- c(listPPnrs,pp)
					timestamps <- c(timestamps, newtime)
					listSimNumbers <- c(listSimNumbers,currentSimNumber)
					listAllNumberMolesA <- c(listAllNumberMolesA, numberMolesA)
					listAllNumberMolesB <- c(listAllNumberMolesB, numberMolesB)
					currentScores <- c(currentScores,numberMolesTyped *2)
					ikiMeans <- c(ikiMeans, meanIKI)
					ikiSDs <- c(ikiSDs, sdIKI)
					nrSwitchesList <- c(nrSwitchesList,nrSwitches)
					SwitchCost <- c(SwitchCost, switchCost)

					}


					
				} # end: simulations per task A
			} # end: loop over task A
		} # end: loop over amount of switches - continue participant loop

		loctabel <- data.frame(listPPnrs, listSimNumbers, listAllNumberMolesA,
		                       listAllNumberMolesB, timestamps, currentScores, 
		                       ikiMeans, ikiSDs, nrSwitchesList, divisiontimeSpentOnA, 
		                       SwitchCost)
		tabelTotal <- rbind(tabelTotal,loctabel)
			
	} # end: participant loop
	
	# drop initial row, as this contained only 0s
	tabelTotal <- tabelTotal[tabelTotal$listSimNumbers != 0,]
	
	
	## calculate the payoff scores
	
  	# linear scores
	tabelTotal$linScoreA <- tabelTotal$listAllNumberMolesA * 2
	tabelTotal$linScoreB <- tabelTotal$listAllNumberMolesB * 2
	
  	# exponential scores
	tabelTotal$expScoreA <-  (1*exp(tabelTotal$listAllNumberMolesA*0.12)-1)/402.428793*100
	tabelTotal$expScoreB <-  (1*exp(tabelTotal$listAllNumberMolesB*0.12)-1)/402.428793*100
	
  	# diminishing returns scores
	diminishingValues <- c(0)
	for (i in seq(1,(max(tabelTotal$listAllNumberMolesA) + 5)))	{
		newDim <- diminishingValues[length(diminishingValues)]+0.84^i
		diminishingValues <- c(diminishingValues,newDim)
	}
	diminishingValues <- diminishingValues/5.24914074 * 100
	
	tabelTotal$dimScoreA <- NA
	tabelTotal$dimScoreB <- NA
	for(nrMolesA in unique(tabelTotal$listAllNumberMolesA))	{
	  # diminishingValues start counting at 0 moles, so position 2 has value of 1 moles, therefore "+1"
	  tabelTotal[tabelTotal$listAllNumberMolesA == nrMolesA,]$dimScoreA <- diminishingValues[nrMolesA +1]    
	}
	for(nrMolesB in unique(tabelTotal$listAllNumberMolesB))	{
	  # diminishingValues start counting at 0 moles, so position 2 has value of 1 moles, therefore "+1"
		tabelTotal[tabelTotal$listAllNumberMolesB == nrMolesB,]$dimScoreB <- diminishingValues[nrMolesB +1]    
	}
	
	# easy condition
	tabelTotal$linAlinB <- tabelTotal$linScoreA + tabelTotal$linScoreB
	# constrained condition
	tabelTotal$dimAlinB <- tabelTotal$dimScoreA + tabelTotal$linScoreB
	# hard condition
	tabelTotal$dimAexpB <- tabelTotal$dimScoreA + tabelTotal$expScoreB
	
	### SAVE DATA
	


	modelPredictionsBasedOnDualTask <- tabelTotal
	save(modelPredictionsBasedOnDualTask, file = paste("modelPredictionsBasedOnDualTaskWithTimeLimit", "_", 
	                                                   Sys.Date(), "_", 
	                                                   timeLimit,  "sec.Rdata", sep = ""))

}	


analysisExperiment1 <- function()
{
	
	load("experimentalDataExperiment1.Rdata")
	allDat <- experimentalDataExperiment1

	
	
	### look only at end of trial
	scr <- allDat[allDat$Eventmessage1 == "scoreGiven" & allDat$partOfExperiment == "dualTask",]
	
	scr$payoffCombi <- "expdim"
	scr[scr$payoffFunctionLeft == "linear" & scr$payoffFunctionRight == "linear",]$payoffCombi <- "linlin"
	scr[scr$payoffFunctionLeft == "linear" & scr$payoffFunctionRight == "dim",]$payoffCombi <- "lindim"
	scr[scr$payoffFunctionLeft == "dim" & scr$payoffFunctionRight == "linear",]$payoffCombi <- "lindim"
	
	scr$timeOnCritical <- scr$numberMolesHitLeft
	scr[scr$payoffCombi == "expdim" & scr$payoffFunctionRight == "dim",]$timeOnCritical <- scr[scr$payoffCombi == "expdim" & scr$payoffFunctionRight == "dim",]$numberMolesHitRight
	scr[scr$payoffCombi == "lindim" & scr$payoffFunctionRight == "dim",]$timeOnCritical <- scr[scr$payoffCombi == "lindim" & scr$payoffFunctionRight == "dim",]$numberMolesHitRight
	
	
	
	scr$colCntr <- 1
	scr[scr$payoffCombi == "lindim",]$colCntr <- 2
	scr[scr$payoffCombi == "expdim",]$colCntr <- 3
	
	
	
	### last 5 trials of each Participant are "critical"
	scr$criticalTrial <- 0
	scr[scr$TrialNumber > 15 & scr$TrialNumber <21,]$criticalTrial <- 1
	scr[scr$TrialNumber > 32 & scr$TrialNumber <38,]$criticalTrial <- 1
	scr[scr$TrialNumber > 49 & scr$TrialNumber <55,]$criticalTrial <- 1
	
	
	
	
	aggResults <- with(scr[scr$criticalTrial == 1,],aggregate(timeOnCritical,list(SubjectNr=SubjectNr,payoffCombi=payoffCombi),mean))
	aggResults$colCntr <- with(scr[scr$criticalTrial == 1,],aggregate(colCntr,list(SubjectNr=SubjectNr,payoffCombi=payoffCombi),mean))$x
	aggResults$sd <- with(scr[scr$criticalTrial == 1,],aggregate(timeOnCritical,list(SubjectNr=SubjectNr,payoffCombi=payoffCombi),sd))$x
	
	
	
	#### now sorts data based on worst to best performer
	
	
	aggResultsSortedByPerformance <- aggResults
	
	totalScoresCriticalTrials <- with (scr[scr$criticalTrial == 1,],aggregate(currentUserScore,list(SubjectNr=SubjectNr),sum))
	
	totalScoresCriticalTrials2 <-  totalScoresCriticalTrials[order(totalScoresCriticalTrials$x),]
	totalScoresCriticalTrials2$indexForPlot <- 1:nrow(totalScoresCriticalTrials2)
	
	aggResultsSortedByPerformance$indexForPlot <- NA
	
	
	for (r in 1:nrow(totalScoresCriticalTrials2))
	{
		rw <- totalScoresCriticalTrials2[r,]
		sj <- rw$SubjectNr
		indexForPlot <- rw$indexForPlot
		
		aggResultsSortedByPerformance[aggResultsSortedByPerformance$SubjectNr == sj,]$indexForPlot <- indexForPlot
		
		
	}
	
	aggResultsSortedByPerformance2 <- aggResultsSortedByPerformance[order(aggResultsSortedByPerformance$indexForPlot),]
	
	
	
	
	
	########
	########
	########  plot heatmaps. Notice that due to the analytic nature of the experiment, the payoff functions are known without runnign a model, and are given below
	########
	########
	
	
	
	easyScores <- rep(100,51)
	ConstrainedScores <- c(100,114.0026191,125.4448192,134.7362672,142.2210836,148.1883293,152.8808158,156.5025044,159.2247228,161.1913863,162.5233836,163.3222613,163.6733186,163.6482068,163.3071128,162.7005939,161.871118,160.8543582,159.68028,158.3740543,156.9568248,155.4463519,153.8575547,152.2029651,150.4931098,148.7368314,146.9415575,145.1135274,143.2579821,141.3793241,139.4812514,137.5668703,135.6387901,133.6992028,131.7499495,129.7925767,127.8283836,125.8584613,123.8837266,121.9049495,119.9227767,117.9377515,115.9503304,113.9608967,111.9697723,109.9772279,107.9834905,105.9887512,103.9931701,101.996882,100)
	HardScores <- c(100,104.6665635,108.0545842,110.4287751,112.0046938,112.9573766,113.4285038,113.5323418,113.3606657,112.9868341,112.4691577,111.8536811,111.1764778,110.4655397,109.7423315,109.0230668,108.3197536,107.6410491,106.9929582,106.3794006,105.8026715,105.2638149,104.7629232,104.2993782,103.8720439,103.4794187,103.1197558,102.7911576,102.4916483,102.2192294,101.9719221,101.7477978,101.5450001,101.3617601,101.1964063,101.0473695,100.9131856,100.7924952,100.6840411,100.5866655,100.4993052,100.4209872,100.3508227,100.2880022,100.2317897,100.1815171,100.1365796,100.0964297,100.0605731,100.0285638,100)
	
		
	tableModelScores <- data.frame(nrMoles=seq(0,50,1),easyScores,ConstrainedScores,HardScores)
	
	
	mxScore <- max(c(easyScores,ConstrainedScores,HardScores))
	mnScore <- min(c(easyScores,ConstrainedScores,HardScores))
	
	

	### use non-aggregated data and sort this based on total score of participant on those trials
	
	
	criticalTrials <- scr[scr$criticalTrial == 1,]
	criticalTrials$indexForPlot <- NA
	
	for (r in 1:nrow(totalScoresCriticalTrials2))
	{
		rw <- totalScoresCriticalTrials2[r,]
		sj <- rw$SubjectNr
		indexForPlot <- rw$indexForPlot
		
		criticalTrials[criticalTrials $SubjectNr == sj,]$indexForPlot <- indexForPlot
		
		
	}
	
	criticalTrials2 <- criticalTrials[order(criticalTrials$indexForPlot),]
	
	
	  colorRange <- 0.7
	
	  quartz(width=7,height=4)
	  par(mfrow=c(1,3),mar=c(2.5,4,4,1))
	  
	  
	  for (cond in c("linlin","lindim","expdim"))
	  {
	  
	   
		  plot(0,0,xaxt="n",ann=FALSE,type="n",xlim=c(0,49),ylim=c(0,50))
		  
		  if (cond == "linlin")
		  {
		  	
		  	mtext("Nr Moles on diminishing task (for easy: left task)",side=2,line=2)
		  }
		  
		  
		  
		  tableModelScores$currentScores <- tableModelScores$easyScores
		  
		  if(cond == "lindim")
		  {
		  	tableModelScores$currentScores <- tableModelScores$ConstrainedScores
		  	mtext("Participant (Sorted based on total score, better participants towards right)",side=1,line=0.7)
		  }
		  
		  if (cond == "expdim")
		  {
		  	tableModelScores$currentScores <- tableModelScores$HardScores
		  	
		  	
		  }
	  
	  	
	  	#### plot model scores
	    for (sj in unique(criticalTrials2 $indexForPlot)) {
	    
	    for (r in 1:nrow(tableModelScores)) {
	      #rect((sj-0.5), (tableModelScores[r,] $nrMoles-0.5),(sj+0.5), (tableModelScores[r,] $nrMoles +0.5), 
	       #    border=NA, col=hsv((0.7-(((tableModelScores[r,]  $currentScores - mnScore)/(mxScore-mnScore))*colorRange)),alpha=0.7),pch=20)
	       rect((sj-0.5), (tableModelScores[r,] $nrMoles-0.5),(sj+0.5), (tableModelScores[r,] $nrMoles +0.5), 
	           border=NA, col=hsv((0.7-(((tableModelScores[r,]  $currentScores - mnScore)/(mxScore-mnScore))*colorRange)),alpha=1),pch=20)
	       
	    }
	    
	    }
	  
	  	if (cond == "lindim")
	  	{
	  		r <- tableModelScores[tableModelScores$ConstrainedScores == max(tableModelScores $ConstrainedScores),]$nrMoles
	  		lines(c(0,48),c(r,r),col=grey(0.4))
	  		
	  	}
	  
	  if (cond == "expdim")
	  	{
	  		r <- tableModelScores[tableModelScores$HardScores == max(tableModelScores $HardScores),]$nrMoles
	  		lines(c(0,48),c(r,r),col=grey(0.4))
	  		
	  	}
	  
	  	#### now plot human data
	  
	  	for (sj in 1: max(criticalTrials2$indexForPlot) )
	  	{
	  		with(criticalTrials2[criticalTrials2$payoffCombi == cond,],points(indexForPlot,timeOnCritical,pch=4,col="black",cex=1.2))
	  		
	  	}
	  	
	  	
	  	#### Category labels
	  	if (cond == "linlin")
	  	{
			header1 <- "Easy (Linear + Linear)"
	  	}
	  	
	  	if (cond == "lindim")
	  	{
	  		header1 <- "Constrained (Dim. + Lin)"
	  		
	  	}
	  
	  	if (cond == "expdim")
	  	{
	  		header1 <- "Difficult (Dim. + Exp.)"
	  		
	  	}
	  
	  	  		mtext(side=3,line=1.5,header1)
  
	  }
	  
	  
  
  
  ### count how many participants applied the best strategy
  
  
  criticalTrials2$bestStrategyApplied <- 0
  criticalTrials2[criticalTrials2 $payoffCombi == "expdim" & criticalTrials2 $currentUserScore > 113.53,]$bestStrategyApplied <- 1
  criticalTrials2[criticalTrials2 $payoffCombi == "lindim" & criticalTrials2 $currentUserScore > 163.67,]$bestStrategyApplied <- 1  
  
	
	
	
	totalcriticalTrialsPerPPWithMaxScore <- with(criticalTrials2[criticalTrials2$payoffCombi != "linlin",],aggregate(bestStrategyApplied,list(SubjectNr=SubjectNr,payoffCombi=payoffCombi),sum))
	
	### how many participants applied at least 1 trial the optimum for constrained?
	nrow(totalcriticalTrialsPerPPWithMaxScore[totalcriticalTrialsPerPPWithMaxScore$payoffCombi == "lindim" & totalcriticalTrialsPerPPWithMaxScore$x >0,])
	### how many on all trials?
	nrow(totalcriticalTrialsPerPPWithMaxScore[totalcriticalTrialsPerPPWithMaxScore$payoffCombi == "lindim" & totalcriticalTrialsPerPPWithMaxScore$x ==5,])
	

	### how many participants applied at least 1 trial the optimum for difficult?
	nrow(totalcriticalTrialsPerPPWithMaxScore[totalcriticalTrialsPerPPWithMaxScore$payoffCombi == "expdim" & totalcriticalTrialsPerPPWithMaxScore$x >0,])
	### how many on all trials?
	nrow(totalcriticalTrialsPerPPWithMaxScore[totalcriticalTrialsPerPPWithMaxScore$payoffCombi == "expdim" & totalcriticalTrialsPerPPWithMaxScore$x ==5,])


	
	
	
}


analysisExperiment2 <- function()
{
	
	### load participant data
	load("experimentalDataExperiment2.Rdata")
	allDat <- experimentalDataExperiment2
	
	
	#### analysis of keypress times
	### for model of dual-task IKIs use this data:
	ikisDual <- allDat[(allDat$partOfExperiment=="dualTask" ) 
	               & allDat$Eventmessage1=="correctKeyPress" 
	               & allDat$previousEvent=="correctKeyPress",]
	
	medianIKIsdual <- with(ikisDual,aggregate(timeDifferences,list(SubjectNr=SubjectNr),median))
	
	ikisSingle <- allDat[(allDat$partOfExperiment=="singleTaskLeftMoleTask" | allDat$partOfExperiment=="singleTaskRightMoleTask" ) 
	               & allDat$Eventmessage1=="correctKeyPress" 
	               & allDat$previousEvent=="correctKeyPress",]
	
	medianIKIssingle <- with(ikisSingle,aggregate(timeDifferences,list(SubjectNr=SubjectNr),median))
	
	mediansTogether <- medianIKIsdual
	mediansTogether$single <- medianIKIssingle$x
	
	### compare values between single- and dual-task
	with(mediansTogether, t.test(x, single, paired=TRUE ))
	
	with(mediansTogether,mean(x))
	with(mediansTogether,sd(x))
	with(mediansTogether,mean(single))
	with(mediansTogether,sd(single))
	
	with(mediansTogether,max(x))
	
	
	
	#### now compare performance with model predictions
	#### notice: in the code sometimes the name "hard" is used for the "difficult" condition, as the name is shorter
	
	### load model prediction data
	load("modelDataExperiment2_100Simulations.Rdata")
	
	
	modelTab <- modelDataExperiment2_100Simulations
	
	timeLimit <- 30
	
		### for each strategy: calculate predicted average score, SD of score, minScore and max Score
	generalTable <- with(modelTab,aggregate(listAllNumberMolesA,list(listPPnrs = listPPnrs,nrSwitchesList=nrSwitchesList, divisiontimeSpentOnA= divisiontimeSpentOnA),mean))
	generalTable$meanNrMolesA <- generalTable$x
	generalTable$meanNrMolesB <- with(modelTab,aggregate(listAllNumberMolesB,list(listPPnrs = listPPnrs,nrSwitchesList=nrSwitchesList, divisiontimeSpentOnA= divisiontimeSpentOnA),mean))$x
	generalTable$switchCost <- with(modelTab,aggregate(SwitchCost,list(listPPnrs = listPPnrs,nrSwitchesList=nrSwitchesList, divisiontimeSpentOnA= divisiontimeSpentOnA),mean))$x
	generalTable$ikiMean <- with(modelTab,aggregate(ikiMeans,list(listPPnrs = listPPnrs,nrSwitchesList=nrSwitchesList, divisiontimeSpentOnA= divisiontimeSpentOnA),mean))$x
	generalTable$ikiSD <- with(modelTab,aggregate(ikiSDs,list(listPPnrs = listPPnrs,nrSwitchesList=nrSwitchesList, divisiontimeSpentOnA= divisiontimeSpentOnA),mean))$x

	# ### now generate tables for each experimental condition
	 easyTable <- generalTable
	 easyTable$meanScore <- with(modelTab,aggregate(linAlinB,list(listPPnrs = listPPnrs,nrSwitchesList=nrSwitchesList, divisiontimeSpentOnA= divisiontimeSpentOnA),mean))$x
	 easyTable$sdScore <- with(modelTab,aggregate(linAlinB,list(listPPnrs = listPPnrs,nrSwitchesList=nrSwitchesList, divisiontimeSpentOnA= divisiontimeSpentOnA),sd))$x
	 easyTable$minScore <- with(modelTab,aggregate(linAlinB,list(listPPnrs = listPPnrs,nrSwitchesList=nrSwitchesList, divisiontimeSpentOnA= divisiontimeSpentOnA),min))$x
	 easyTable$maxScore <- with(modelTab,aggregate(linAlinB,list(listPPnrs = listPPnrs,nrSwitchesList=nrSwitchesList, divisiontimeSpentOnA= divisiontimeSpentOnA),max))$x
	
	### now generate tables for each experimental condition
	hardTable <- generalTable
	hardTable $meanScore <- with(modelTab,aggregate(dimAexpB,list(listPPnrs = listPPnrs,nrSwitchesList=nrSwitchesList, divisiontimeSpentOnA= divisiontimeSpentOnA),mean))$x
	hardTable $sdScore <- with(modelTab,aggregate(dimAexpB,list(listPPnrs = listPPnrs,nrSwitchesList=nrSwitchesList, divisiontimeSpentOnA= divisiontimeSpentOnA),sd))$x
	hardTable $minScore <- with(modelTab,aggregate(dimAexpB,list(listPPnrs = listPPnrs,nrSwitchesList=nrSwitchesList, divisiontimeSpentOnA= divisiontimeSpentOnA),min))$x
	hardTable $maxScore <- with(modelTab,aggregate(dimAexpB,list(listPPnrs = listPPnrs,nrSwitchesList=nrSwitchesList, divisiontimeSpentOnA= divisiontimeSpentOnA),max))$x

	### now generate tables for each experimental condition
	constrainedTable <- generalTable
	constrainedTable $meanScore <- with(modelTab,aggregate(dimAlinB,list(listPPnrs = listPPnrs,nrSwitchesList=nrSwitchesList, divisiontimeSpentOnA= divisiontimeSpentOnA),mean))$x
	constrainedTable $sdScore <- with(modelTab,aggregate(dimAlinB,list(listPPnrs = listPPnrs,nrSwitchesList=nrSwitchesList, divisiontimeSpentOnA= divisiontimeSpentOnA),sd))$x
	constrainedTable $minScore <- with(modelTab,aggregate(dimAlinB,list(listPPnrs = listPPnrs,nrSwitchesList=nrSwitchesList, divisiontimeSpentOnA= divisiontimeSpentOnA),min))$x
	constrainedTable $maxScore <- with(modelTab,aggregate(dimAlinB,list(listPPnrs = listPPnrs,nrSwitchesList=nrSwitchesList, divisiontimeSpentOnA= divisiontimeSpentOnA),max))$x
	
	#### now visualize. Visualization 1: per SJ, what is expected score per strategy?
	humanScoreRows <- allDat[allDat$Eventmessage1 == "scoreGiven" & allDat$partOfExperiment == "dualTask",]
	
	


 ###########################################################################################################################
  ##################################################### Heat map plots #####################################################
  ###########################################################################################################################


	humanScoreRows$lastFiveTrials <- 0
	humanScoreRows [(humanScoreRows$TrialNumber >= 16 & humanScoreRows$TrialNumber <= 20) |
	(humanScoreRows$TrialNumber >= 33 & humanScoreRows$TrialNumber <= 37) | 
	                  (humanScoreRows$TrialNumber >= 50 & humanScoreRows$TrialNumber <= 54), ]$lastFiveTrials <- 1
	totalScorePerPP <- with(humanScoreRows[humanScoreRows$lastFiveTrials == 1,],aggregate(currentUserScore,list(SubjectNr=SubjectNr),sum))
	

	## sort participants based on achieved score in critical trials, with best participants towards end
	totalScorePerPP2 <- totalScorePerPP[order(totalScorePerPP$x),]


	mxScore <- max(c(constrainedTable $meanScore, hardTable$meanScore, easyTable$meanScore))
  	mnScore <- min(c(constrainedTable $meanScore, hardTable$meanScore, easyTable$meanScore))
	colorRange <- 0.7


	### plot with labels above graph (as title)


  quartz(width=8,height=4)
  par(mfrow=c(1,3),mar=c(1.8,3.5,3,1))
  
  
  #### Easy
  plot(0,0,xaxt="n",ann=FALSE,type="n",xlim=c(0,24),ylim=c(0,50))
  mtext("Participant ",side=1,line=0.7)
  mtext("Nr Moles on diminishing task (for easy: left task)",side=2,line=2)
  mtext("Easy",side=3,line=1.8)
  mtext("(linear & linear)",side=3,line=0.5)
  
  locEas <- easyTable
    
  
  posCntr <- 0
  for (sj in unique(totalScorePerPP2 $SubjectNr)) {
  	posCntr <- posCntr + 1
  	
    loclocEas <- locEas[locEas $listPPnrs == sj,]
    
        
    for (r in 1:nrow(loclocEas)) {
      rect((posCntr-0.5), (loclocEas[r,] $meanNrMolesA-0.5),(posCntr +0.5), (loclocEas[r,] $meanNrMolesA+0.5), 
           border=NA, col=hsv((0.7-(((loclocEas[r,]  $meanScore - mnScore)/(mxScore-mnScore))* colorRange)),alpha=0.7),pch=20)
    }
    
    
     #### now plot human data in it
    scoreRows <- humanScoreRows[humanScoreRows $SubjectNr == sj & (humanScoreRows $payoffFunctionLeft == "linear" & humanScoreRows $payoffFunctionRight == "linear") ,][11:15,]
    
    #with(scoreRows,points((posCntr+seq(-0.2,0.2,0.1)), numberMolesHitLeft,pch=4,col="black",cex=1.2))
    with(scoreRows,points(rep(posCntr,5), numberMolesHitLeft,pch=4,col="black",cex=1.2)) 
    
  }
  
   #text(10,48,"Easy",cex=1.2)
   # text(10,43,"(Linear & linear)",cex=1)
  
  
  
  
  
  
  #### Constrained
  plot(0,0,xaxt="n",ann=FALSE,type="n",xlim=c(0,24),ylim=c(0,50))
  #mtext("Participant ",side=1,line=0.7)
    mtext("(sorted by performance)",side=1,line=0.7)
     mtext("Constrained",side=3,line=1.8)
  mtext("(diminishing & linear)",side=3,line=0.5)
    
  locCons <- constrainedTable
   
   posCntr <- 0
  for (sj in unique(totalScorePerPP2 $SubjectNr)) {
  	posCntr <- posCntr + 1
  	
    loclocCons <- locCons[locCons $listPPnrs == sj,]
    
   
    for (r in 1:nrow(loclocCons)) {
    	
    	brd <- NA
      if(loclocCons[r,]$meanScore == max(loclocCons $meanScore)){ brd <- "black"}
    	
      rect((posCntr-0.5), (loclocCons[r,] $meanNrMolesA-0.5),(posCntr +0.5), (loclocCons[r,] $meanNrMolesA+0.5), 
           border=brd, col=hsv((0.7-(((loclocCons[r,]  $meanScore - mnScore)/(mxScore-mnScore))* colorRange)),alpha=0.7),pch=20)
    }
    
   
      scoreRows <- humanScoreRows[humanScoreRows $SubjectNr == sj & ((humanScoreRows $payoffFunctionLeft == "linear" & humanScoreRows $payoffFunctionRight == "dim") | (humanScoreRows $payoffFunctionLeft == "dim" & humanScoreRows $payoffFunctionRight == "linear")) ,][11:15,]
    
       
    ### participants vary in which side is diminishing task. In model it is "left"
    if(scoreRows[1,]$payoffFunctionLeft == "dim")	{
      with(scoreRows,points(rep(posCntr,5), numberMolesHitLeft,pch=4,col="black",cex=1.2))
    }	else {
      with(scoreRows,points(rep(posCntr,5), numberMolesHitRight,pch=4,col="black",cex=1.2))
    }
    
    }
  
  
  #text(10,48,"Constrained",cex=1.2)
  #text(10,43,"(Diminis. & linear)",cex=1)
  
  
  #### Hard
  plot(0,0,xaxt="n",ann=FALSE,type="n",xlim=c(0,24),ylim=c(0,50))
    mtext("Difficult",side=3,line=1.8)
  mtext("(diminishing & exponential)",side=3,line=0.5)
  
  locHard <- hardTable


   
   posCntr <- 0
  for (sj in unique(totalScorePerPP2 $SubjectNr)) {
  	posCntr <- posCntr + 1
  	
    loclocHard <- locHard[locHard $listPPnrs == sj,]
    
   
    for (r in 1:nrow(loclocHard)) {
      
      brd <- NA
      if(loclocHard[r,]$meanScore == max(loclocHard$meanScore)){ brd <- "black"}
      
      rect((posCntr-0.5), (loclocHard[r,] $meanNrMolesA-0.5),(posCntr +0.5), (loclocHard[r,] $meanNrMolesA+0.5), 
           border=brd, col=hsv((0.7-(((loclocHard[r,]  $meanScore - mnScore)/(mxScore-mnScore))* colorRange)),alpha=0.7),pch=20)
    }
    
   
      scoreRows <- humanScoreRows[humanScoreRows $SubjectNr == sj & ((humanScoreRows $payoffFunctionLeft == "exp" & humanScoreRows $payoffFunctionRight == "dim") | (humanScoreRows $payoffFunctionLeft == "dim" & humanScoreRows $payoffFunctionRight == "exp")) ,][11:15,]
    
       
    ### participants vary in which side is diminishing task. In model it is "left"
    if(scoreRows[1,]$payoffFunctionLeft == "dim")	{
      with(scoreRows,points(rep(posCntr,5), numberMolesHitLeft,pch=4,col="black",cex=1.2))
    }	else {
      with(scoreRows,points(rep(posCntr,5), numberMolesHitRight,pch=4,col="black",cex=1.2))
    }
    
    }


	
	  
 
 
 	### count how many are on optimal
  


	#### code to plot individual pay-off curves of participants with on top symbols for performance during last five trials
	### and the average during start of experiment (blue) and end of experiment (red)

	cntr <- 0
	nrRowsPlot <- 3

	for (sj in unique(constrainedTable$listPPnrs))
	#for (sj in c(9,15,12))   ### code to use if you only want to see specific participants
	{
		cntr <- cntr + 1
		if( cntr %% nrRowsPlot ==1)
		{
			quartz(width=7,height=7)
			par(mfrow=c(nrRowsPlot,3))
		}


		### easy condition
		locEas <- easyTable[easyTable $listPPnrs == sj,]
		locEas <- locEas[order(locEas $meanNrMolesA),]
		with(locEas,plot(meanNrMolesA, meanScore,ylim=c(0,170),xlim=c(0,50),pch=20,xaxt="n",yaxt="n",ann=FALSE,type="n"))
		
		
		
		with(locEas,points(meanNrMolesA, meanScore,pch=20,col="dark grey"))
		mtext("Nr Moles on left task ",side=1,line=2,cex=0.8)
		axis(side=1,at=seq(0,50,2),labels=FALSE,lwd=0.5)
		axis(side=1,at=seq(0,50,10),labels=seq(0,50,10),lwd=1.5)
		
		axis(side=2,at=seq(0,170,10),labels=FALSE,lwd=0.5)
		axis(side=2,at=seq(0,170,50),labels=seq(0,170,50),lwd=1.5)
		mtext("Score ",side=2,line=2,cex=0.8)
		
		mtext("Easy",side=3,line=0.5)

text(5,50,labels=paste("Participant",sj),pos=4)
		meanTypeSpeed <- round(locCons$ikiMean[1]*1000,0)
		text(5,30,labels=paste("Av typing speed",meanTypeSpeed,"ms"),pos=4)

		### Plot of last 5 trials:
		scoreRows <- humanScoreRows[humanScoreRows$SubjectNr == sj & (humanScoreRows$payoffFunctionLeft == "linear" & humanScoreRows$payoffFunctionRight == "linear"),][1:5,]

		with(humanScoreRows[humanScoreRows$SubjectNr == sj & humanScoreRows$payoffFunctionLeft == "linear" & humanScoreRows$payoffFunctionRight == "linear",][11:15,],points(numberMolesHitLeft, currentUserScore,pch=c(21,22,23,24,25)))
		
		
		

		#### now plot human data in it: first 5
		scoreRows <- humanScoreRows[humanScoreRows$SubjectNr == sj & (humanScoreRows$payoffFunctionLeft == "linear" & humanScoreRows$payoffFunctionRight == "linear") ,][1:5,]

			meanStrat <- mean(scoreRows$numberMolesHitLeft)
			sdStrat <- sd(scoreRows$numberMolesHitLeft)
			meanScore <- mean(scoreRows$currentUserScore)
			sdScore <- sd(scoreRows$currentUserScore)
		plotPointWithErrorBars(meanStrat,meanScore,sdStrat,sdScore,pchs=3,cols="blue")

		#### now plot human data in it: last 5
		scoreRows <- humanScoreRows[humanScoreRows$SubjectNr == sj & (humanScoreRows$payoffFunctionLeft == "linear" & humanScoreRows$payoffFunctionRight == "linear") ,][11:15,]

		### take number moles left as metric for easy model
			meanStrat <- mean(scoreRows$numberMolesHitLeft)
			sdStrat <- sd(scoreRows$numberMolesHitLeft)
			meanScore <- mean(scoreRows$currentUserScore)
			sdScore <- sd(scoreRows$currentUserScore)
	
		plotPointWithErrorBars(meanStrat,meanScore,sdStrat,sdScore,pchs=3,cols="red")


		##### now constrained
		locCons <- constrainedTable[constrainedTable $listPPnrs == sj,]
		locCons <- locCons[order(locCons $meanNrMolesA),]
				with(locCons,plot(meanNrMolesA, meanScore,ylim=c(0,170),xlim=c(0,50),pch=20,xaxt="n",yaxt="n",ann=FALSE,type="n"))
		
		
		
		with(locCons,points(meanNrMolesA, meanScore,pch=20,col="dark grey"))
		mtext("Nr Moles on diminishing task ",side=1,line=2,cex=0.8)
		axis(side=1,at=seq(0,50,2),labels=FALSE,lwd=0.5)
		axis(side=1,at=seq(0,50,10),labels=seq(0,50,10),lwd=1.5)
		
		axis(side=2,at=seq(0,170,10),labels=FALSE,lwd=0.5)
		axis(side=2,at=seq(0,170,50),labels=seq(0,170,50),lwd=1.5)
		mtext("Score ",side=2,line=2,cex=0.8)
		
		mtext("Constrained",side=3,line=0.5)


		text(5,50,labels=paste("Participant",sj),pos=4)
		meanTypeSpeed <- round(locCons$ikiMean[1]*1000,0)
		text(5,30,labels=paste("Av typing speed",meanTypeSpeed,"ms"),pos=4)


		### Plot of last 5 trials:
		scoreRows <- humanScoreRows[humanScoreRows$SubjectNr == sj & ((humanScoreRows$payoffFunctionLeft == "linear" & humanScoreRows$payoffFunctionRight == "dim") | (humanScoreRows$payoffFunctionLeft == "dim" & humanScoreRows$payoffFunctionRight == "linear")),][1:5,]

		if(scoreRows[1,]$payoffFunctionLeft == "dim")	{
			with(humanScoreRows[humanScoreRows$SubjectNr == sj & humanScoreRows$payoffFunctionLeft == "dim" & humanScoreRows$payoffFunctionRight == "linear",][11:15,],points(numberMolesHitLeft, currentUserScore,pch=c(21,22,23,24,25)))
		}	else {
			with(humanScoreRows[humanScoreRows$SubjectNr == sj & humanScoreRows$payoffFunctionLeft == "linear" & humanScoreRows$payoffFunctionRight == "dim",][11:15,],points(numberMolesHitRight, currentUserScore,pch=c(21,22,23,24,25)))
		}

		#### now plot human data in it: first 5
		scoreRows <- humanScoreRows[humanScoreRows$SubjectNr == sj & ((humanScoreRows$payoffFunctionLeft == "linear" & humanScoreRows$payoffFunctionRight == "dim") | (humanScoreRows$payoffFunctionLeft == "dim" & humanScoreRows$payoffFunctionRight == "linear")),][1:5,]

		### participants vary in which side is diminishing task. In model it is "left"
		if(scoreRows[1,]$payoffFunctionLeft == "dim") {
			meanStrat <- mean(scoreRows$numberMolesHitLeft)
			sdStrat <- sd(scoreRows$numberMolesHitLeft)
			meanScore <- mean(scoreRows$currentUserScore)
			sdScore <- sd(scoreRows$currentUserScore)
		}	else {
			meanStrat <- mean(scoreRows$numberMolesHitRight)
			sdStrat <- sd(scoreRows$numberMolesHitRight)
			meanScore <- mean(scoreRows$currentUserScore)
			sdScore <- sd(scoreRows$currentUserScore)
		}
		plotPointWithErrorBars(meanStrat,meanScore,sdStrat,sdScore,pchs=3,cols="blue")

		#### now plot human data in it: last 5
		scoreRows <- humanScoreRows[humanScoreRows$SubjectNr == sj & ((humanScoreRows$payoffFunctionLeft == "linear" & humanScoreRows$payoffFunctionRight == "dim") | (humanScoreRows$payoffFunctionLeft == "dim" & humanScoreRows$payoffFunctionRight == "linear")),][11:15,]

		### participants vary in which side is diminishing task. In model it is "left"
		if(scoreRows[1,]$payoffFunctionLeft == "dim")	{
			meanStrat <- mean(scoreRows$numberMolesHitLeft)
			sdStrat <- sd(scoreRows$numberMolesHitLeft)
			meanScore <- mean(scoreRows$currentUserScore)
			sdScore <- sd(scoreRows$currentUserScore)
		}	else {
			meanStrat <- mean(scoreRows$numberMolesHitRight)
			sdStrat <- sd(scoreRows$numberMolesHitRight)
			meanScore <- mean(scoreRows$currentUserScore)
			sdScore <- sd(scoreRows$currentUserScore)
		}
		plotPointWithErrorBars(meanStrat,meanScore,sdStrat,sdScore,pchs=3,cols="red")


		##### hard condition
		locHard <- hardTable[hardTable $listPPnrs == sj,]
		locHard <- locHard[order(locHard $meanNrMolesA),]
		with(locHard,plot(meanNrMolesA, meanScore,ylim=c(0,170),xlim=c(0,50),pch=20,xaxt="n",yaxt="n",ann=FALSE,type="n"))
		
		
		#main=paste("Constrained, sj",sj),col="light grey",xlab="Nr moles on task A",ylab="Score (points)"))
		with(locHard,points(meanNrMolesA, meanScore,pch=20,col="dark grey"))
		mtext("Nr Moles on diminishing task ",side=1,line=2,cex=0.8)
		axis(side=1,at=seq(0,50,2),labels=FALSE,lwd=0.5)
		axis(side=1,at=seq(0,50,10),labels=seq(0,50,10),lwd=1.5)
		
		axis(side=2,at=seq(0,170,10),labels=FALSE,lwd=0.5)
		axis(side=2,at=seq(0,170,50),labels=seq(0,170,50),lwd=1.5)
		mtext("Score ",side=2,line=2,cex=0.8)
		
		mtext("Hard",side=3,line=0.5)
		
		
		text(5,50,labels=paste("Participant",sj),pos=4)
		meanTypeSpeed <- round(locCons$ikiMean[1]*1000,0)
		text(5,30,labels=paste("Av typing speed",meanTypeSpeed,"ms"),pos=4)

		### Plot of last 5 trials:
		scoreRows <- humanScoreRows[humanScoreRows$SubjectNr == sj & ((humanScoreRows$payoffFunctionLeft == "exp" & humanScoreRows$payoffFunctionRight == "dim") | (humanScoreRows$payoffFunctionLeft == "dim" & humanScoreRows$payoffFunctionRight == "exp")),][1:5,]
		if(scoreRows[1,]$payoffFunctionLeft == "dim") {
			with(humanScoreRows[humanScoreRows$SubjectNr == sj & humanScoreRows$payoffFunctionLeft == "dim" & humanScoreRows$payoffFunctionRight == "exp",][11:15,],points(numberMolesHitLeft, currentUserScore,pch=c(21,22,23,24,25)))
		}	else {
			with(humanScoreRows[humanScoreRows$SubjectNr == sj & humanScoreRows$payoffFunctionLeft == "exp" & humanScoreRows$payoffFunctionRight == "dim",][11:15,],points(numberMolesHitRight, currentUserScore,pch=c(21,22,23,24,25)))
		}

		#### now plot human data in it: last 5 trials
		scoreRows <- humanScoreRows[humanScoreRows$SubjectNr == sj & ((humanScoreRows$payoffFunctionLeft == "exp" & humanScoreRows$payoffFunctionRight == "dim") | (humanScoreRows$payoffFunctionLeft == "dim" & humanScoreRows$payoffFunctionRight == "exp")),][1:5,]

		### participants vary in which side is diminishing task. In model it is "left"
		if(scoreRows[1,]$payoffFunctionLeft == "dim")	{
			meanStrat <- mean(scoreRows$numberMolesHitLeft)
			sdStrat <- sd(scoreRows$numberMolesHitLeft)
			meanScore <- mean(scoreRows$currentUserScore)
			sdScore <- sd(scoreRows$currentUserScore)
		}	else {
			meanStrat <- mean(scoreRows$numberMolesHitRight)
			sdStrat <- sd(scoreRows$numberMolesHitRight)
			meanScore <- mean(scoreRows$currentUserScore)
			sdScore <- sd(scoreRows$currentUserScore)
		}
		plotPointWithErrorBars(meanStrat,meanScore,sdStrat,sdScore,pchs=3,cols="blue")

		#### now plot human data in it: last 5 trials
		scoreRows <- humanScoreRows[humanScoreRows$SubjectNr == sj & ((humanScoreRows$payoffFunctionLeft == "exp" & humanScoreRows$payoffFunctionRight == "dim") | (humanScoreRows$payoffFunctionLeft == "dim" & humanScoreRows$payoffFunctionRight == "exp")),][11:15,]

		### participants vary in which side is diminishing task. In model it is "left"
		if(scoreRows[1,]$payoffFunctionLeft == "dim")	{
			meanStrat <- mean(scoreRows$numberMolesHitLeft)
			sdStrat <- sd(scoreRows$numberMolesHitLeft)
			meanScore <- mean(scoreRows$currentUserScore)
			sdScore <- sd(scoreRows$currentUserScore)
		}	else {
			meanStrat <- mean(scoreRows$numberMolesHitRight)
			sdStrat <- sd(scoreRows$numberMolesHitRight)
			meanScore <- mean(scoreRows$currentUserScore)
			sdScore <- sd(scoreRows$currentUserScore)
		}

		plotPointWithErrorBars(meanStrat,meanScore,sdStrat,sdScore,pchs=3,cols="red")
	}


	
	
	
	
}


### analysis follows roughly same structure of experiment 2, which is documented in slightly more detail
analysisExperiment3 <- function()
{
	
	
		### load participant data
	load("experimentalDataExperiment3.Rdata")
	allDat <- experimentalDataExperiment3
	

	
	

	
	
		#### analysis of keypress times
	### for model of dual-task IKIs use this data:
	ikisDual <- allDat[(allDat$partOfExperiment=="dualTask" ) 
	               & allDat$Eventmessage1=="correctKeyPress" 
	               & allDat$previousEvent=="correctKeyPress",]
	
	medianIKIsdual <- with(ikisDual,aggregate(timeDifferences,list(SubjectNr=SubjectNr),median))
	
	ikisSingle <- allDat[(allDat$partOfExperiment=="singleTaskLeftMoleTask" | allDat$partOfExperiment=="singleTaskRightMoleTask" ) 
	               & allDat$Eventmessage1=="correctKeyPress" 
	               & allDat$previousEvent=="correctKeyPress",]
	
	medianIKIssingle <- with(ikisSingle,aggregate(timeDifferences,list(SubjectNr=SubjectNr),median))
	
	mediansTogether <- medianIKIsdual
	mediansTogether$single <- medianIKIssingle$x
	
	with(mediansTogether, t.test(x, single, paired=TRUE ))
	
	with(mediansTogether,mean(x))
	with(mediansTogether,sd(x))
	with(mediansTogether,mean(single))
	with(mediansTogether,sd(single))
	
	
	
	
		
	### load model prediction data
	load("modelDataExperiment3_100Simulations.Rdata")
	
	modelTab <- modelDataExperiment3_100Simulations
	
	
	timeLimit <- 25
	
		### for each strategy: calculate predicted average score, SD of score, minScore and max Score
	generalTable <- with(modelTab,aggregate(listAllNumberMolesA,list(listPPnrs = listPPnrs,nrSwitchesList=nrSwitchesList, divisiontimeSpentOnA= divisiontimeSpentOnA),mean))
	generalTable$meanNrMolesA <- generalTable$x
	generalTable$meanNrMolesB <- with(modelTab,aggregate(listAllNumberMolesB,list(listPPnrs = listPPnrs,nrSwitchesList=nrSwitchesList, divisiontimeSpentOnA= divisiontimeSpentOnA),mean))$x
	generalTable$switchCost <- with(modelTab,aggregate(SwitchCost,list(listPPnrs = listPPnrs,nrSwitchesList=nrSwitchesList, divisiontimeSpentOnA= divisiontimeSpentOnA),mean))$x
	generalTable$ikiMean <- with(modelTab,aggregate(ikiMeans,list(listPPnrs = listPPnrs,nrSwitchesList=nrSwitchesList, divisiontimeSpentOnA= divisiontimeSpentOnA),mean))$x
	generalTable$ikiSD <- with(modelTab,aggregate(ikiSDs,list(listPPnrs = listPPnrs,nrSwitchesList=nrSwitchesList, divisiontimeSpentOnA= divisiontimeSpentOnA),mean))$x

	
	### now generate tables for each experimental condition
	hardTable <- generalTable
	hardTable $meanScore <- with(modelTab,aggregate(dimAexpB,list(listPPnrs = listPPnrs,nrSwitchesList=nrSwitchesList, divisiontimeSpentOnA= divisiontimeSpentOnA),mean))$x
	hardTable $sdScore <- with(modelTab,aggregate(dimAexpB,list(listPPnrs = listPPnrs,nrSwitchesList=nrSwitchesList, divisiontimeSpentOnA= divisiontimeSpentOnA),sd))$x
	hardTable $minScore <- with(modelTab,aggregate(dimAexpB,list(listPPnrs = listPPnrs,nrSwitchesList=nrSwitchesList, divisiontimeSpentOnA= divisiontimeSpentOnA),min))$x
	hardTable $maxScore <- with(modelTab,aggregate(dimAexpB,list(listPPnrs = listPPnrs,nrSwitchesList=nrSwitchesList, divisiontimeSpentOnA= divisiontimeSpentOnA),max))$x

	### now generate tables for each experimental condition
	constrainedTable <- generalTable
	constrainedTable $meanScore <- with(modelTab,aggregate(dimAlinB,list(listPPnrs = listPPnrs,nrSwitchesList=nrSwitchesList, divisiontimeSpentOnA= divisiontimeSpentOnA),mean))$x
	constrainedTable $sdScore <- with(modelTab,aggregate(dimAlinB,list(listPPnrs = listPPnrs,nrSwitchesList=nrSwitchesList, divisiontimeSpentOnA= divisiontimeSpentOnA),sd))$x
	constrainedTable $minScore <- with(modelTab,aggregate(dimAlinB,list(listPPnrs = listPPnrs,nrSwitchesList=nrSwitchesList, divisiontimeSpentOnA= divisiontimeSpentOnA),min))$x
	constrainedTable $maxScore <- with(modelTab,aggregate(dimAlinB,list(listPPnrs = listPPnrs,nrSwitchesList=nrSwitchesList, divisiontimeSpentOnA= divisiontimeSpentOnA),max))$x
	
	#### now visualize. Visualization 1: per SJ, what is expected score per strategy?
	humanScoreRows <- allDat[allDat$Eventmessage1 == "scoreGiven" & allDat$partOfExperiment == "dualTask",]
	
	


  #############################################################################################################################
  ##################################################### heat maps, same structure as for experiment 2   #######################
  #############################################################################################################################
	##### next steps: sort participants based on how high their total score was, then sort data based on score
	##### then compare "best" participant with "worst" participants: are they different?
	humanScoreRows$lastFiveTrials <- 0
	humanScoreRows [(humanScoreRows$TrialNumber >= 16 & humanScoreRows$TrialNumber <= 20) |
	(humanScoreRows$TrialNumber >= 33 & humanScoreRows$TrialNumber <= 37) | 
	                  (humanScoreRows$TrialNumber >= 50 & humanScoreRows$TrialNumber <= 54), ]$lastFiveTrials <- 1
	totalScorePerPP <- with(humanScoreRows[humanScoreRows$lastFiveTrials == 1,],aggregate(currentUserScore,list(SubjectNr=SubjectNr),sum))
	

	## sort based on achieved score
	totalScorePerPP2 <- totalScorePerPP[order(totalScorePerPP$x),]


	mxScore <- max(c(constrainedTable $meanScore, hardTable$meanScore))
  	mnScore <- min(c(constrainedTable $meanScore, hardTable$meanScore))
	colorRange <- 0.7


 quartz(width=7,height=4)
  par(mfrow=c(1,2),mar=c(1.8,3.5,3,1))
  
  
  
  
  
  #### Constrained
  plot(0,0,xaxt="n",ann=FALSE,type="n",xlim=c(0,21),ylim=c(0,50))
  mtext("Participant ",side=1,line=0.7)
  mtext("Nr Moles on diminishing task",side=2,line=2)
  mtext("Constrained",side=3,line=1.8)
  mtext("(Diminishing & linear)",side=3,line=0.5)

  #mtext("Participant ",side=1,line=0.7)
    
    
  locCons <- constrainedTable
   
   posCntr <- 0
  for (sj in unique(totalScorePerPP2 $SubjectNr)) {
  	posCntr <- posCntr + 1
  	
    loclocCons <- locCons[locCons $listPPnrs == sj,]
    
   
    for (r in 1:nrow(loclocCons)) {
    	 brd <- NA
      if(loclocCons[r,]$meanScore == max(loclocCons $meanScore)){ brd <- "black"}
      
    	
      rect((posCntr-0.5), (loclocCons[r,] $meanNrMolesA-0.5),(posCntr +0.5), (loclocCons[r,] $meanNrMolesA+0.5), 
           border=brd, col=hsv((0.7-(((loclocCons[r,]  $meanScore - mnScore)/(mxScore-mnScore))* colorRange)),alpha=0.7),pch=20)
    }
    
   
      scoreRows <- humanScoreRows[humanScoreRows $SubjectNr == sj & ((humanScoreRows $payoffFunctionLeft == "linear" & humanScoreRows $payoffFunctionRight == "dim") | (humanScoreRows $payoffFunctionLeft == "dim" & humanScoreRows $payoffFunctionRight == "linear")) ,][21:25,]
    
       
    ### participants vary in which side is diminishing task. In model it is "left"
    if(scoreRows[1,]$payoffFunctionLeft == "dim")	{
      with(scoreRows,points(rep(posCntr,5), numberMolesHitLeft,pch=4,col="black",cex=1.2))
    }	else {
      with(scoreRows,points(rep(posCntr,5), numberMolesHitRight,pch=4,col="black",cex=1.2))
    }
    
    }
  
  
  #text(10,48,"Constrained",cex=1.2)
  #text(10,43,"(Diminis. & linear)",cex=1)
  
  
  #### Hard
  plot(0,0,xaxt="n",ann=FALSE,type="n",xlim=c(0,21),ylim=c(0,50))
  mtext("(sorted by performance)",side=1,line=0.7)
    mtext("Difficult",side=3,line=1.8)
  mtext("(Diminishing & exponential)",side=3,line=0.5)
  
  locHard <- hardTable


   
   posCntr <- 0
  for (sj in unique(totalScorePerPP2 $SubjectNr)) {
  	posCntr <- posCntr + 1
  	
    loclocHard <- locHard[locHard $listPPnrs == sj,]
    
   
    for (r in 1:nrow(loclocHard)) {
    	
    	 brd <- NA
      if(loclocHard[r,]$meanScore == max(loclocHard$meanScore)){ brd <- "black"}
      
    	
      rect((posCntr-0.5), (loclocHard[r,] $meanNrMolesA-0.5),(posCntr +0.5), (loclocHard[r,] $meanNrMolesA+0.5), 
           border=brd, col=hsv((0.7-(((loclocHard[r,]  $meanScore - mnScore)/(mxScore-mnScore))* colorRange)),alpha=0.7),pch=20)
    }
    
   
      scoreRows <- humanScoreRows[humanScoreRows $SubjectNr == sj & ((humanScoreRows $payoffFunctionLeft == "exp" & humanScoreRows $payoffFunctionRight == "dim") | (humanScoreRows $payoffFunctionLeft == "dim" & humanScoreRows $payoffFunctionRight == "exp")) ,][21:25,]
    
       
    ### participants vary in which side is diminishing task. In model it is "left"
    if(scoreRows[1,]$payoffFunctionLeft == "dim")	{
      with(scoreRows,points(rep(posCntr,5), numberMolesHitLeft,pch=4,col="black",cex=1.2))
    }	else {
      with(scoreRows,points(rep(posCntr,5), numberMolesHitRight,pch=4,col="black",cex=1.2))
    }
    
    }


	
	 #text(10,48,"Difficult",cex=1.2)
    #text(10,43,"(Diminis. & expon.)",cex=1)
  
  
  


	
		### Plot with on top also individual trials during last 5 trials
	####### Individual participants, with last 5 trials AND first 5 trials shown
	cntr <- 0
	nrRowsPlot <- 3

	#for (sj in unique(constrainedTable$listPPnrs))   ### code to show all
	for (sj in c(10,11,13))   ## example participants shown in paper
	{
		cntr <- cntr + 1
		if( cntr %% nrRowsPlot ==1)
		{
			quartz(width=7,height=7)
			par(mfrow=c(nrRowsPlot,2),mar=c(3,3,2,1))
		}


		##### now constrained
		locCons <- constrainedTable[constrainedTable $listPPnrs == sj,]
		locCons <- locCons[order(locCons $meanNrMolesA),]
	
		with(locCons,plot(meanNrMolesA, meanScore,ylim=c(0,170),xlim=c(0,50),pch=20,xaxt="n",yaxt="n",ann=FALSE,type="n"))
		
		
		#main=paste("Constrained, sj",sj),col="light grey",xlab="Nr moles on task A",ylab="Score (points)"))
		with(locCons,points(meanNrMolesA, meanScore,pch=20,col="dark grey"))
		mtext("Nr Moles on diminishing task ",side=1,line=2,cex=0.8)
		axis(side=1,at=seq(0,50,2),labels=FALSE,lwd=0.5)
		axis(side=1,at=seq(0,50,10),labels=seq(0,50,10),lwd=1.5)
		
		axis(side=2,at=seq(0,170,10),labels=FALSE,lwd=0.5)
		axis(side=2,at=seq(0,170,50),labels=seq(0,170,50),lwd=1.5)
		mtext("Score ",side=2,line=2,cex=0.8)
		
		mtext("Constrained",side=3,line=0.5)
		
		
		

		### Plot of last 5 trials:
		scoreRows <- humanScoreRows[humanScoreRows$SubjectNr == sj & ((humanScoreRows$payoffFunctionLeft == "linear" & humanScoreRows$payoffFunctionRight == "dim") | (humanScoreRows$payoffFunctionLeft == "dim" & humanScoreRows$payoffFunctionRight == "linear")),][1:5,]

		if(scoreRows[1,]$payoffFunctionLeft == "dim")	{
			with(humanScoreRows[humanScoreRows$SubjectNr == sj & humanScoreRows$payoffFunctionLeft == "dim" & humanScoreRows$payoffFunctionRight == "linear",][21:25,],points(numberMolesHitLeft, currentUserScore,pch=c(21,22,23,24,25)))
		}	else {
			with(humanScoreRows[humanScoreRows$SubjectNr == sj & humanScoreRows$payoffFunctionLeft == "linear" & humanScoreRows$payoffFunctionRight == "dim",][21:25,],points(numberMolesHitRight, currentUserScore,pch=c(21,22,23,24,25)))
		}

		#### now plot human data in it: first 5
		scoreRows <- humanScoreRows[humanScoreRows$SubjectNr == sj & ((humanScoreRows$payoffFunctionLeft == "linear" & humanScoreRows$payoffFunctionRight == "dim") | (humanScoreRows$payoffFunctionLeft == "dim" & humanScoreRows$payoffFunctionRight == "linear")),][1:5,]

		### participants vary in which side is diminishing task. In model it is "left"
		if(scoreRows[1,]$payoffFunctionLeft == "dim") {
			meanStrat <- mean(scoreRows$numberMolesHitLeft)
			sdStrat <- sd(scoreRows$numberMolesHitLeft)
			meanScore <- mean(scoreRows$currentUserScore)
			sdScore <- sd(scoreRows$currentUserScore)
		}	else {
			meanStrat <- mean(scoreRows$numberMolesHitRight)
			sdStrat <- sd(scoreRows$numberMolesHitRight)
			meanScore <- mean(scoreRows$currentUserScore)
			sdScore <- sd(scoreRows$currentUserScore)
		}
		plotPointWithErrorBars(meanStrat,meanScore,sdStrat,sdScore,pchs=3,cols="blue")

		#### now plot human data in it: last 5
		scoreRows <- humanScoreRows[humanScoreRows$SubjectNr == sj & ((humanScoreRows$payoffFunctionLeft == "linear" & humanScoreRows$payoffFunctionRight == "dim") | (humanScoreRows$payoffFunctionLeft == "dim" & humanScoreRows$payoffFunctionRight == "linear")),][21:25,]

		### participants vary in which side is diminishing task. In model it is "left"
		if(scoreRows[1,]$payoffFunctionLeft == "dim")	{
			meanStrat <- mean(scoreRows$numberMolesHitLeft)
			sdStrat <- sd(scoreRows$numberMolesHitLeft)
			meanScore <- mean(scoreRows$currentUserScore)
			sdScore <- sd(scoreRows$currentUserScore)
		}	else {
			meanStrat <- mean(scoreRows$numberMolesHitRight)
			sdStrat <- sd(scoreRows$numberMolesHitRight)
			meanScore <- mean(scoreRows$currentUserScore)
			sdScore <- sd(scoreRows$currentUserScore)
		}
		plotPointWithErrorBars(meanStrat,meanScore,sdStrat,sdScore,pchs=3,cols="red")


		text(5,50,labels=paste("Participant",sj),pos=4)
		meanTypeSpeed <- round(locCons$ikiMean[1]*1000,0)
		text(5,30,labels=paste("Av typing speed",meanTypeSpeed,"ms"),pos=4)


		##### hard condition
		locHard <- hardTable[hardTable $listPPnrs == sj,]
		locHard <- locHard[order(locHard $meanNrMolesA),]
		with(locHard,plot(meanNrMolesA, meanScore,ylim=c(0,170),xlim=c(0,50),pch=20,xaxt="n",yaxt="n",ann=FALSE,type="n"))
		
		
		### create legend
		if( cntr %% nrRowsPlot ==1)
		{
			legend(5,179,pch=c(20,3,3,21,22,23,24,25),col=c("dark grey","blue","red","black","black","black","black","black"),legend=c("Model predictions","Human M+SD first 5 trials","Human M+SD last 5 trials","human trial 21","human trial 22","human trial 23","human trial 24","human trial 25"),ncol=2,cex=0.85)	
		}
		
		
		#main=paste("Constrained, sj",sj),col="light grey",xlab="Nr moles on task A",ylab="Score (points)"))
		with(locHard,points(meanNrMolesA, meanScore,pch=20,col="dark grey"))
		mtext("Nr Moles on diminishing task ",side=1,line=2,cex=0.8)
		axis(side=1,at=seq(0,50,2),labels=FALSE,lwd=0.5)
		axis(side=1,at=seq(0,50,10),labels=seq(0,50,10),lwd=1.5)
		
		axis(side=2,at=seq(0,170,10),labels=FALSE,lwd=0.5)
		axis(side=2,at=seq(0,170,50),labels=seq(0,170,50),lwd=1.5)
		mtext("Score ",side=2,line=2,cex=0.8)
		
		mtext("Difficult",side=3,line=0.5)
		
		

		### Plot of last 5 trials:
		scoreRows <- humanScoreRows[humanScoreRows$SubjectNr == sj & ((humanScoreRows$payoffFunctionLeft == "exp" & humanScoreRows$payoffFunctionRight == "dim") | (humanScoreRows$payoffFunctionLeft == "dim" & humanScoreRows$payoffFunctionRight == "exp")),][1:5,]
		if(scoreRows[1,]$payoffFunctionLeft == "dim") {
			with(humanScoreRows[humanScoreRows$SubjectNr == sj & humanScoreRows$payoffFunctionLeft == "dim" & humanScoreRows$payoffFunctionRight == "exp",][21:25,],points(numberMolesHitLeft, currentUserScore,pch=c(21,22,23,24,25)))
		}	else {
			with(humanScoreRows[humanScoreRows$SubjectNr == sj & humanScoreRows$payoffFunctionLeft == "exp" & humanScoreRows$payoffFunctionRight == "dim",][21:25,],points(numberMolesHitRight, currentUserScore,pch=c(21,22,23,24,25)))
		}

		#### now plot human data in it: last 5 trials
		scoreRows <- humanScoreRows[humanScoreRows$SubjectNr == sj & ((humanScoreRows$payoffFunctionLeft == "exp" & humanScoreRows$payoffFunctionRight == "dim") | (humanScoreRows$payoffFunctionLeft == "dim" & humanScoreRows$payoffFunctionRight == "exp")),][1:5,]

		### participants vary in which side is diminishing task. In model it is "left"
		if(scoreRows[1,]$payoffFunctionLeft == "dim")	{
			meanStrat <- mean(scoreRows$numberMolesHitLeft)
			sdStrat <- sd(scoreRows$numberMolesHitLeft)
			meanScore <- mean(scoreRows$currentUserScore)
			sdScore <- sd(scoreRows$currentUserScore)
		}	else {
			meanStrat <- mean(scoreRows$numberMolesHitRight)
			sdStrat <- sd(scoreRows$numberMolesHitRight)
			meanScore <- mean(scoreRows$currentUserScore)
			sdScore <- sd(scoreRows$currentUserScore)
		}
		plotPointWithErrorBars(meanStrat,meanScore,sdStrat,sdScore,pchs=3,cols="blue")

		#### now plot human data in it: last 5 trials
		scoreRows <- humanScoreRows[humanScoreRows$SubjectNr == sj & ((humanScoreRows$payoffFunctionLeft == "exp" & humanScoreRows$payoffFunctionRight == "dim") | (humanScoreRows$payoffFunctionLeft == "dim" & humanScoreRows$payoffFunctionRight == "exp")),][21:25,]

		### participants vary in which side is diminishing task. In model it is "left"
		if(scoreRows[1,]$payoffFunctionLeft == "dim")	{
			meanStrat <- mean(scoreRows$numberMolesHitLeft)
			sdStrat <- sd(scoreRows$numberMolesHitLeft)
			meanScore <- mean(scoreRows$currentUserScore)
			sdScore <- sd(scoreRows$currentUserScore)
		}	else {
			meanStrat <- mean(scoreRows$numberMolesHitRight)
			sdStrat <- sd(scoreRows$numberMolesHitRight)
			meanScore <- mean(scoreRows$currentUserScore)
			sdScore <- sd(scoreRows$currentUserScore)
		}

		plotPointWithErrorBars(meanStrat,meanScore,sdStrat,sdScore,pchs=3,cols="red")
		
		text(5,50,labels=paste("Participant",sj),pos=4)
		meanTypeSpeed <- round(locCons$ikiMean[1]*1000,0)
		
		txtSpeedComment <- ""
		if (sj == 10)
		{
			txtSpeedComment <- "(relatively slow)"
		}
		else if (sj == 11)
		{
			txtSpeedComment <- "(average speed)"
		}
		text(5,30,labels=paste("Av typing speed",meanTypeSpeed,"ms"),pos=4)

		
	}


	
}


### COde that contains various ways of analyzing how frequently participants switch between windows

analysisOfSwitchFrequencyForEachExperiment <- function()
{
	
	##### analyses of number switches
	
	load("experimentalDataExperiment1.Rdata")
	allDat1 <- experimentalDataExperiment1	
	allDat1$timeDifferences <- c(0,diff(allDat1$LocalTime))
	allDat1$previousEvent <- c("none",as.character(allDat1$Eventmessage1[1:(nrow(allDat1)-1)]))
	
	allDat1$ExperimentNr <- 1
	
		### load participant data
	load("experimentalDataExperiment2.Rdata")
	allDat2 <- experimentalDataExperiment2
	allDat2$ExperimentNr <- 2
	
	
	
	load("experimentalDataExperiment3.Rdata")
	allDat3 <- experimentalDataExperiment3
	allDat3$ExperimentNr <- 3
	
	allDat <- rbind(allDat1,allDat2,allDat3)
	
	
	##look only at end of trial
	scr <- allDat[allDat$Eventmessage1 == "scoreGiven" & allDat$partOfExperiment == "dualTask",]
	
	scr$payoffCombi <- "expdim"
	scr[scr$payoffFunctionLeft == "linear" & scr$payoffFunctionRight == "linear",]$payoffCombi <- "linlin"
	scr[scr$payoffFunctionLeft == "linear" & scr$payoffFunctionRight == "dim",]$payoffCombi <- "lindim"
	scr[scr$payoffFunctionLeft == "dim" & scr$payoffFunctionRight == "linear",]$payoffCombi <- "lindim"
	
	scr$timeOnCritical <- scr$numberMolesHitLeft
	scr[scr$payoffCombi == "expdim" & scr$payoffFunctionRight == "dim",]$timeOnCritical <- scr[scr$payoffCombi == "expdim" & scr$payoffFunctionRight == "dim",]$numberMolesHitRight
	scr[scr$payoffCombi == "lindim" & scr$payoffFunctionRight == "dim",]$timeOnCritical <- scr[scr$payoffCombi == "lindim" & scr$payoffFunctionRight == "dim",]$numberMolesHitRight
	
	
	###Number of switches == leftWindowVisitCounter + rightWindowVisitCounter -1 (to compensate for first opened window)
	
	scr$nrSwitches <- scr$leftWindowVisitCounter + scr$rightWindowVisitCounter -1
	
	
	
	
	#### now look at critical trials only
	### last 5 trials of each Participant are "critical"
	scr$partOfLastFiveTrials <- 0
	scr[scr$TrialNumber > 15 & scr$TrialNumber <21 & scr$ExperimentNr != 3,]$partOfLastFiveTrials <- 1
	scr[scr$TrialNumber > 32 & scr$TrialNumber <38 & scr$ExperimentNr != 3,]$partOfLastFiveTrials <- 1
	scr[scr$TrialNumber > 49 & scr$TrialNumber <55 & scr$ExperimentNr != 3,]$partOfLastFiveTrials <- 1
	
	
	### Experiment 3 has more trials, so "last five trials" are later
	
	scr [scr$ExperimentNr == 3 & ((scr $TrialNumber > 25 & scr $TrialNumber < 31) |
	                  (scr $TrialNumber > 52 & scr $TrialNumber < 58)), ]$ partOfLastFiveTrials <- 1
	


	summaryNrSwitches <- with(scr[scr$partOfLastFiveTrials == 1,],aggregate(SubjectNr,list(ExperimentNr=ExperimentNr,payoffCombi=payoffCombi,nrSwitches=nrSwitches),length))

	summaryNrSwitches[summaryNrSwitches$ExperimentNr == 1 & summaryNrSwitches$payoffCombi == "linlin",]


	for (exp in c(1,2,3))
	{
		for (pay in c("linlin","lindim","expdim"))
		{
			if(! (exp == 3 & pay=="linlin"))
			{
					print(paste(exp,pay))
			
				with(scr[scr$ExperimentNr == exp & scr$payoffCombi == pay & scr$partOfLastFiveTrials == 1,],print(summary(nrSwitches)))
				
				with(scr[scr$ExperimentNr == exp & scr$payoffCombi == pay & scr$partOfLastFiveTrials == 1,],print(unique(nrSwitches)))
				
				with(scr[scr$ExperimentNr == exp & scr$payoffCombi == pay & scr$partOfLastFiveTrials == 1,],print(sort(nrSwitches)))
				
				}
		}
	}
	
	
	for (exp in c(1,2,3))
	{
		for (pay in c("linlin","lindim","expdim"))
		{
	
		nrow(scr[scr$ExperimentNr == exp & scr$payoffCombi == pay & scr$partOfLastFiveTrials == 1 & scr$nrSwitches == 0,])
		}
	}
	


		### split by condition
	quartz()
	par(mfrow=c(1,3))
		for (pay in c("linlin","lindim","expdim"))
	{
	
	with(scr[scr$payoffCombi == pay & scr$partOfLastFiveTrials == 1,],hist(nrSwitches,col="grey",breaks=seq(-0.5,50,1),main=paste("condition",pay)))
	
	}
	
	### statistics: for each participant calculate median number of switches during last 5 trials
	### (use of median, as data might contain large number, which would influence mean too strong)
	
	medianNrSwitches <- with(scr[scr$partOfLastFiveTrials == 1,],aggregate(nrSwitches,list(SubjectNr=SubjectNr,payoffCombi=payoffCombi,ExperimentNr=ExperimentNr),median))
	
	medianNrSwitches$min <- with(scr[scr$partOfLastFiveTrials == 1,],aggregate(nrSwitches,list(SubjectNr=SubjectNr,payoffCombi=payoffCombi,ExperimentNr=ExperimentNr),min))$x
	medianNrSwitches$max <- with(scr[scr$partOfLastFiveTrials == 1,],aggregate(nrSwitches,list(SubjectNr=SubjectNr,payoffCombi=payoffCombi,ExperimentNr=ExperimentNr),max))$x
	
	
	
	### get statistics for each experiment:
	
	for (exp in c(1,2,3))
	{
			for (pay in c("linlin","lindim","expdim"))
			{
				if(! (exp == 3 & pay=="linlin"))
				{
					print(paste(exp,pay))
				with(scr[scr$ExperimentNr == exp & scr$payoffCombi == pay,],print(summary(nrSwitches)))  ### general ranges
				with(medianNrSwitches[medianNrSwitches$ExperimentNr == exp & medianNrSwitches$payoffCombi == pay,],print(mean(x)))
				with(medianNrSwitches[medianNrSwitches$ExperimentNr == exp & medianNrSwitches$payoffCombi == pay,],print(sd(x)))
				}
			}
	}
	
	
	#### analyses of median number switches. Done per experiment
	for (exp in c(1,2,3))
	{
		print(paste("experiment ",exp))
		with(medianNrSwitches[medianNrSwitches $ExperimentNr == exp,],print(summary(aov(x~payoffCombi+Error(as.factor(SubjectNr)/payoffCombi)))))
		
		with(medianNrSwitches[medianNrSwitches$ExperimentNr == exp,],print(tapply(x,payoffCombi,mean)))
		
	}
	
	
	with(medianNrSwitches[medianNrSwitches$ExperimentNr == 2,],pairwise.t.test(x,payoffCombi,p.adjust.methods="holm"))
	with(medianNrSwitches[medianNrSwitches$ExperimentNr == 2,],tapply(x,payoffCombi,mean))
	with(medianNrSwitches[medianNrSwitches$ExperimentNr == 2,],tapply(x,payoffCombi,sd))
	
		
}


analysisOfTypingErrors <- function()
{
		
	load("experimentalDataExperiment1.Rdata")
	allDat1 <- experimentalDataExperiment1	
	allDat1$timeDifferences <- c(0,diff(allDat1$LocalTime))
	allDat1$previousEvent <- c("none",as.character(allDat1$Eventmessage1[1:(nrow(allDat1)-1)]))
	
	allDat1$ExperimentNr <- 1
	
		### load participant data
	load("experimentalDataExperiment2.Rdata")
	allDat2 <- experimentalDataExperiment2
	allDat2$ExperimentNr <- 2
	
	
	
	load("experimentalDataExperiment3.Rdata")
	allDat3 <- experimentalDataExperiment3
	allDat3$ExperimentNr <- 3
	
	allDat <- rbind(allDat1,allDat2,allDat3)
	
	
	
	nrWrongKeyPresses <- with(allDat[allDat$Eventmessage1 == "wrongKeyPress" & allDat$partOfExperiment == "dualTask",],aggregate(Eventmessage1,list(SubjectNr=SubjectNr,ExperimentNr=ExperimentNr),length))
	
	
	corrrectKeyPresses <- with(allDat[allDat$Eventmessage1 == "correctKeyPress" & allDat$partOfExperiment == "dualTask",],aggregate(Eventmessage1,list(SubjectNr=SubjectNr,ExperimentNr=ExperimentNr),length))

	
	
	corrrectKeyPresses$NrWrongKeyPresses <- 0
	
	
	for (r in 1:nrow(nrWrongKeyPresses))
	{
		exp <- nrWrongKeyPresses[r,]$ExperimentNr 
		sj <- nrWrongKeyPresses[r,]$SubjectNr
		wrng <- nrWrongKeyPresses[r,]$x
		
		corrrectKeyPresses[corrrectKeyPresses$ExperimentNr == exp & corrrectKeyPresses$SubjectNr == sj,]$NrWrongKeyPresses <- wrng
		
		
	}
	
	
	
	
	
	
	
	corrrectKeyPresses$proportionIncorrect <- corrrectKeyPresses$NrWrongKeyPresses / (corrrectKeyPresses$x + corrrectKeyPresses$NrWrongKeyPresses) 
		
	
	hist(corrrectKeyPresses$proportionIncorrect,col="grey",breaks=seq(-0.025,1.025,0.05))
	
	


	summary(corrrectKeyPresses$proportionIncorrect*100)
	summary(corrrectKeyPresses[corrrectKeyPresses$ExperimentNr == 1,]$proportionIncorrect*100)
	summary(corrrectKeyPresses[corrrectKeyPresses$ExperimentNr == 2,]$proportionIncorrect*100)
	summary(corrrectKeyPresses[corrrectKeyPresses$ExperimentNr == 3,]$proportionIncorrect*100)
	
	
	
	##### now analysis of Nr errors during last few trials
	#corrrectKeyPresses$nrTrials <- 0

	#### now look at critical trials only
	### last 5 trials of each Participant are "critical"
	allDat $partOfLastFiveTrials <- 0
	allDat[allDat $TrialNumber > 15 & allDat $TrialNumber <21 & allDat $ExperimentNr != 3,]$partOfLastFiveTrials <- 1
	allDat[allDat $TrialNumber > 32 & allDat $TrialNumber <38 & allDat $ExperimentNr != 3,]$partOfLastFiveTrials <- 1
	allDat[allDat $TrialNumber > 49 & allDat $TrialNumber <55 & allDat $ExperimentNr != 3,]$partOfLastFiveTrials <- 1
	
	
	### Experiment 3 has more trials, so "last five trials" are later
	
	allDat [allDat $ExperimentNr == 3 & ((allDat $TrialNumber > 25 & allDat $TrialNumber < 31) |
	                  (allDat $TrialNumber > 52 & allDat $TrialNumber < 58)), ]$ partOfLastFiveTrials <- 1
	


	
	nrWrongKeyPressesLastOnly <- with(allDat[allDat$Eventmessage1 == "wrongKeyPress" & allDat$partOfExperiment == "dualTask" & allDat$partOfLastFiveTrials == 1,],aggregate(Eventmessage1,list(SubjectNr=SubjectNr,ExperimentNr=ExperimentNr),length))
	
	
	corrrectKeyPressesLastOnly <- with(allDat[allDat$Eventmessage1 == "correctKeyPress" & allDat$partOfExperiment == "dualTask" & allDat$partOfLastFiveTrials == 1,],aggregate(Eventmessage1,list(SubjectNr=SubjectNr,ExperimentNr=ExperimentNr),length))

	
	
	corrrectKeyPressesLastOnly$NrWrongKeyPresses <- 0
	
	
	for (r in 1:nrow(nrWrongKeyPressesLastOnly))
	{
		exp <- nrWrongKeyPressesLastOnly[r,]$ExperimentNr 
		sj <- nrWrongKeyPressesLastOnly[r,]$SubjectNr
		wrng <- nrWrongKeyPressesLastOnly[r,]$x
		
		corrrectKeyPressesLastOnly[corrrectKeyPressesLastOnly $ExperimentNr == exp & corrrectKeyPressesLastOnly $SubjectNr == sj,]$NrWrongKeyPresses <- wrng
		
		
	}
	

	corrrectKeyPressesLastOnly $proportionIncorrect <- corrrectKeyPressesLastOnly $NrWrongKeyPresses / (corrrectKeyPressesLastOnly $x + corrrectKeyPressesLastOnly $NrWrongKeyPresses) 


	hist(corrrectKeyPressesLastOnly $proportionIncorrect,col="grey",breaks=seq(-0.025,1.025,0.05))
	
	
	summary(corrrectKeyPressesLastOnly[corrrectKeyPressesLastOnly $ExperimentNr == 1,]$proportionIncorrect*100)
	
	summary(corrrectKeyPressesLastOnly[corrrectKeyPressesLastOnly $ExperimentNr == 2,]$proportionIncorrect*100)
	
	summary(corrrectKeyPressesLastOnly[corrrectKeyPressesLastOnly $ExperimentNr == 3,]$proportionIncorrect*100)
	
	

	
	
}
